# Supplementary material for: Morphological differentiation despite gene flow in an endangered grasshopper
Source: BMC Evol Biol. 2014 Oct 16;14:216. doi: 10.1186/s12862-014-0216-x (PMC4219001; doi:10.1186/s12862-014-0216-x)
Supplement: Additional file 2: — Geometric Morphometrics. Procrustes fit values for geometric morphometrics. [file 12862_2014_216_MOESM2_ESM.txt]

Id	Species	Sex	J/A	Location	Code	Centroid Size	Log Centroid Size	ProcCoord1	ProcCoord2	ProcCoord3	ProcCoord4	ProcCoord5	ProcCoord6	ProcCoord7	ProcCoord8	ProcCoord9	ProcCoord10	ProcCoord11	ProcCoord12	ProcCoord13	ProcCoord14	ProcCoord15	ProcCoord16	ProcCoord17	ProcCoord18	ProcCoord19	ProcCoord20	ProcCoord21	ProcCoord22	ProcCoord23	ProcCoord24	ProcCoord25	ProcCoord26	ProcCoord27	ProcCoord28
GH117	Sigaus childi	F	J	Graveyard Gully	GH117	3283.0836122368382	8.096533889300204	-0.1670117136984013	-0.2646834319452275	-0.1839457351625767	-0.12285524917031622	-0.1908296307750122	-0.0630867146680536	-0.24200941053733735	0.031175798711041924	-0.27471830751339477	0.15591674841746203	-0.18310115783883069	0.25450310556561495	-3.855709478462364E-4	0.21011420640544232	0.18476926544461741	0.2598367499738744	0.26803587153024616	0.18395145388181272	0.24048657980949317	0.049730784863341364	0.19205976198873775	-0.05929046172748342	0.178226919570818	-0.11186389830753277	0.16565881810839894	-0.2579834162323209	0.012764310021088209	-0.26546567576765545
GH118	Sigaus childi	F	A	Graveyard Gully	GH118	3863.8376964379513	8.259414036021584	-0.14948491759588067	-0.24149945748379104	-0.18250144274009006	-0.1252103185345772	-0.2180290698531804	-0.06511093738005677	-0.25812715312510187	0.04012662603830649	-0.29314916381689043	0.12113676020526333	-0.21395736532218282	0.2529293595512281	0.0028757504552897172	0.2031888016869785	0.2127163266990157	0.25832014767646655	0.28844620299332413	0.152487527647474	0.25572455131091704	0.05013896604613223	0.21046073318440475	-0.05693662628397346	0.17705963769652344	-0.11530636005894862	0.1656885179496811	-0.23927422689274558	0.002277392164170229	-0.23499026221775654
GH119	Sigaus childi	F	J	Graveyard Gully	GH119	3201.8251927416864	8.071475997254982	-0.17349764026567774	-0.28555440469790616	-0.12935220541718517	-0.13213194790039684	-0.16678489339040486	-0.07736757142570828	-0.2124382985484728	0.011985378526647304	-0.29550138435680817	0.1906718838087798	-0.10454507243937056	0.2838809064370996	-0.007849628451840729	0.24945069444096502	0.11217364284690615	0.28684724665300343	0.2765145412749208	0.21023782214459913	0.21048167549427615	0.02239102787713826	0.16537212540799653	-0.06396253262479569	0.13954766585063694	-0.12558157607381693	0.18293919372034279	-0.28442617806578485	0.0029402782746804895	-0.2864407490998235
GH139	Sigaus australis	F	A	Rock & PIllar	GH139	3681.0813999062457	8.21096105680229	-0.14930427656436798	-0.2710111286527892	-0.1535541985824364	-0.14705601504268215	-0.1755577543774129	-0.07589914180710439	-0.21982862497469324	0.04801540957732728	-0.25854995220165483	0.19920587879512103	-0.20499473726814155	0.2632004851327975	-0.0029959710487844683	0.17748426645889864	0.19240836848880988	0.27802089984780526	0.25856789801246294	0.1981124334718869	0.22168852448208493	0.06345534933888888	0.17983784812979536	-0.0534077590699113	0.1569775696292084	-0.1341715912699395	0.15374907848308164	-0.26340724036578245	0.0015562277920480394	-0.2825418464145163
GH140	Sigaus australis	F	A	Rock & PIllar	GH140	3159.4280586394552	8.058144082133678	-0.1314358072538964	-0.2510990240527907	-0.14895561505973287	-0.13872968663508506	-0.1854959540852898	-0.07053685692590124	-0.23328315265874244	0.03592180385837225	-0.28160043769913234	0.21462690790242417	-0.21171504785823161	0.2607716320154041	-0.01269110202615803	0.17688714033356737	0.19809308603080758	0.2605899480790792	0.2636696301237035	0.19586033798934527	0.22820232911628713	0.04391840608361316	0.1852657978954966	-0.06581298243892905	0.15962308727056548	-0.1362466987428324	0.15911163732848205	-0.2518447070118852	0.011211548875841287	-0.27430622045438163
GH141	Sigaus australis	F	A	Rock & PIllar	GH141	3605.5328707572144	8.190217182547233	-0.1453369568423083	-0.28857055172488477	-0.14721141098634094	-0.12943018634190043	-0.17017589713435174	-0.0752774886333214	-0.21239965728439536	0.031328855357195526	-0.2616785536879679	0.19385969658533486	-0.18303767025433576	0.2771295091710535	-0.0032845160161235182	0.1965285662158206	0.17873164045153156	0.2833973062450227	0.2618003911328759	0.21763478078671103	0.2089780752402452	0.04215366727913481	0.16537236872969535	-0.06705170655551396	0.1491737586074039	-0.12082960412875232	0.15762563009261477	-0.28078125448533353	0.0014427979514572377	-0.2800915897705667
GH143	Sigaus australis	M	A	Rock & PIllar	GH143	3115.6316382244468	8.044177695367251	-0.16814090546579158	-0.27138519394459615	-0.16302352016241375	-0.14349364557135874	-0.18260824827234773	-0.062008871665732955	-0.21323258602861864	0.052875074851486806	-0.24335920755272025	0.19868981988466533	-0.20056865688766878	0.25799406159024585	-5.392861516624334E-4	0.18844502257023504	0.1782588726752412	0.26085117003228253	0.24230402170976437	0.21236414367193845	0.22012362599888452	0.05802676467903618	0.18314195853627854	-0.055729285502681816	0.16456610171631975	-0.13568599036319812	0.1810307847877295	-0.2607421229135025	0.002047045097005655	-0.30020094731881974
GH144	Sigaus australis	M	A	Rock & PIllar	GH144	3131.0372067205303	8.04911537447098	-0.15938669239025544	-0.27171338737617345	-0.1622139177388848	-0.14494886727104117	-0.18820487516287138	-0.07697805445568139	-0.21706346212191852	0.04189281326603385	-0.24003460082485117	0.21062557570741197	-0.1952572266221535	0.2562087347498871	2.7597920158054217E-4	0.1938311614240188	0.18684461266970073	0.2588168816228257	0.2363764540993601	0.22165728251505518	0.22037686440181345	0.05913489443527585	0.17860794559738147	-0.06558447131078354	0.1672098527008148	-0.12831288022543677	0.17180293168314748	-0.2637584485353611	6.661345071362866E-4	-0.2908712345460307
GH146	Sigaus australis	M	A	Rock & PIllar	GH146	2972.21145354862	7.9970609856590515	-0.15968471587549954	-0.28742220358294523	-0.15194583428888397	-0.1367308521245974	-0.167311881949757	-0.07285876307941001	-0.210038471592085	0.03943878857713505	-0.23194606744614013	0.21128281194084292	-0.181771819541512	0.2731129476966987	-0.0024213032810784293	0.20810155497924948	0.16440123624798905	0.27495887202356445	0.22769768353855915	0.2303011976889341	0.20489347737268992	0.04659938068367654	0.17091767895638152	-0.06653005635462395	0.16392190268196535	-0.13606094585339853	0.16749676801224128	-0.2895110819343512	0.005791347165129615	-0.29468165066077445
GH244	Sigaus australis	F	A	Alexandra Airport	GH244	4047.930608019282	8.305882044120128	-0.1503163408580515	-0.2695219132682122	-0.16290330187013263	-0.13911555194426622	-0.17668365258401728	-0.08519458539789583	-0.210808871233118	0.03670915245639279	-0.262359872463665	0.22067425622573428	-0.19220858590409473	0.26410292382149425	-0.00661387907418321	0.16279521650438605	0.18773242620535655	0.27026081043840133	0.25107362669465527	0.23418000860751786	0.21199014525687626	0.046679059767261166	0.18115592817392723	-0.07446384306893702	0.17188249538578348	-0.1285992297575078	0.1547697498822167	-0.2654509447802825	0.0032901323884469676	-0.2730553596040866
GH245	Sigaus australis	F	A	Alexandra Airport	GH245	4082.3739892218377	8.314432918794923	-0.1427034918585552	-0.2780116285910752	-0.14262260128629123	-0.1366151561578534	-0.15549907708225488	-0.07768921510866972	-0.21974101423278794	0.026589245048335604	-0.2865188060049778	0.21067836448156757	-0.1820238822121903	0.27356586075682854	-0.004523161382886783	0.18764446001684543	0.17494155941495448	0.2794771657691092	0.27456655790765694	0.22193365609303714	0.21737843251461764	0.03137302342882775	0.15992671646428225	-0.07097466081931886	0.14365794786098507	-0.12658825365871468	0.1519365211638259	-0.27641680339388036	0.011224298733621825	-0.2649660578650396
GH246	Sigaus australis	F	A	Alexandra Airport	GH246	3529.805505596053	8.168912673433692	-0.13942168337471225	-0.27393802605961004	-0.15103528794762908	-0.13616480364356703	-0.16528330832384344	-0.07801357188080926	-0.2043403552018137	0.037719104539707726	-0.2707898675281547	0.21322025280408163	-0.20831729776096367	0.2666979005717423	-1.59215190422841E-4	0.17682837493523706	0.18807758679910852	0.2766870629490428	0.2670744924658465	0.2202466725853207	0.20766340145129655	0.045823526534599576	0.16664779555746428	-0.06568788667512399	0.15454649416951782	-0.13520744423061115	0.15425058001994252	-0.26969085138188936	0.001086664864363776	-0.2785203110481208
GH247	Sigaus childi	F	A	Crawford Hills	GH247	3456.547269669075	8.148001505433218	-0.15531886478855936	-0.24995839017965554	-0.16494054716337983	-0.11722433563851067	-0.18931707319122845	-0.07546164559436011	-0.2492703203666368	0.02025778944492152	-0.29932332660280236	0.16890676390860343	-0.17412705956034052	0.2607849002803413	-0.013678818240672453	0.19638214403696558	0.17490143714406803	0.2703861144597061	0.2809018291075569	0.17935869653690623	0.2536911335958187	0.03573942780010761	0.19619008973793298	-0.06959061107155423	0.17176349086261677	-0.1182375185372932	0.1674629237916103	-0.2508106683008142	0.0010651056740159743	-0.2505326671453638
GH248	Sigaus childi	F	A	Crawford Hills	GH248	4020.6632230849136	8.29920182863675	-0.15490989529196092	-0.24760705107865044	-0.17021133697721436	-0.11916683556129443	-0.20715493557545295	-0.07138809337553864	-0.25614527559573474	0.020328779942747427	-0.30623628788786333	0.18281012832844235	-0.19601547709553294	0.24094283561348415	-0.0035950646363217768	0.18511913697176297	0.19374205056067562	0.24647306873769456	0.2918086579718002	0.17889860126371315	0.24333832024428997	0.03351251807680497	0.20388565367768496	-0.06449724009033937	0.18136085295183602	-0.11039909911465598	0.1753322013592754	-0.23881557387434024	0.004800536294519261	-0.23621117583983048
GH249	Sigaus childi	F	A	Crawford Hills	GH249	3781.5621590700957	8.237890366421706	-0.13947455589813915	-0.2528146053701378	-0.1580826365995675	-0.12442058851608404	-0.16984540532887515	-0.06208171357440992	-0.24520530630098786	0.024500324783748733	-0.29759144791424985	0.18949456327519132	-0.22608197757564552	0.24708180322205087	-0.002834434715974904	0.17625398974788442	0.20955499375738634	0.25650777834954963	0.29002099532034975	0.19759358604108263	0.2374669924081702	0.032813890582519344	0.19140801601881413	-0.06079041269386115	0.15937204084422263	-0.11878877030574347	0.15059413486773512	-0.24624469856569053	6.985911167618521E-4	-0.2591051469761001
GH250	Sigaus childi	F	A	Crawford Hills	GH250	3944.591287899347	8.28010062535249	-0.1559589197672311	-0.23612012546623676	-0.18582443683954766	-0.1138349038183845	-0.20918057194004755	-0.06616944862990605	-0.27337625593869663	0.00867783178959241	-0.3444668574883906	0.1367504960332818	-0.13980742024260204	0.2750394927333056	-5.686927557947453E-4	0.22631898068592204	0.10995698395276866	0.27399677822413154	0.32883657456002696	0.1328259041278511	0.2492516759927567	-0.017171951894480134	0.21899419122074826	-0.06595301171830673	0.19555122038873898	-0.11211002852481163	0.2010076708534342	-0.24253797946676303	0.005584838003836624	-0.1997120340751958
GH251	Sigaus childi	F	A	Crawford Hills	GH251	3801.3436630141323	8.243107345460325	-0.14731319911840995	-0.24426642246729377	-0.16828614070429487	-0.11837290982808674	-0.19816991305983514	-0.06048707209251809	-0.257513567278691	0.015611162864190373	-0.3285879828969228	0.13680391950784515	-0.2014642344229034	0.25451494433240207	-0.002780189512781724	0.21968920823485344	0.19824007278088235	0.2549867859494847	0.3103309307070843	0.15208154332033183	0.25784373279294925	0.021024925090229435	0.19552903499066665	-0.06263703777964938	0.1731351684808123	-0.10350905120972069	0.16324786684205067	-0.23801179656205085	0.005788420399393781	-0.22742819936001768
GH252	Sigaus australis	M	J	Remarkables	GH252	2565.624357017461	7.849957140824569	-0.17231469468552235	-0.28424588294593905	-0.16628756621669954	-0.11922317202866041	-0.18365671947646253	-0.0659845286332672	-0.21835754747316838	0.04161485449663832	-0.2654498069704795	0.16786660393596547	-0.21343027690042007	0.24733932319098667	-0.0020490075907669105	0.1965000724422843	0.20179889751961438	0.260352154625081	0.2719472555475302	0.1864827717272627	0.23052099056039518	0.059634230480180156	0.18430828791765433	-0.04934361267318025	0.16350911111587824	-0.10451863925075791	0.16905001588616625	-0.2704282247803996	4.110607662810633E-4	-0.2660459505861944
GH255	Sigaus australis	M	A	Remarkables	GH255	2944.245053598376	7.987607515288355	-0.16119180178660925	-0.28445530816491477	-0.1521162877556275	-0.13994829302481493	-0.1662469112237887	-0.08219496777959848	-0.2016089414652198	0.04453019138266934	-0.24797072687033478	0.22283135503357576	-0.19770497337101206	0.25396198170548834	-0.007359953233674309	0.1965385261961371	0.18338472126091876	0.2593607620516539	0.24723407101607484	0.235919247598871	0.21837368323281353	0.05019205180830375	0.16189771623803226	-0.06446993729650431	0.15040094258108544	-0.12979104392282703	0.16970319127037004	-0.27437884591975803	0.0032052701069713706	-0.28809571966828207
GH256	Sigaus australis	F	J	Remarkables	GH256	2977.402679229955	7.998806615298116	-0.14896510062539242	-0.28635050173247883	-0.13978671943092175	-0.13613975159773192	-0.160712810594258	-0.07511740323379883	-0.2049391641959438	0.02883292408510034	-0.25650802432563913	0.21461990212851983	-0.20985508660831548	0.26718784306775806	-0.001391786057161653	0.19610116999454433	0.189114900763747	0.27484786631028696	0.2585380197666695	0.2148191255581573	0.2116564585590619	0.05122894832576249	0.16383160018972204	-0.06284341290145767	0.14445610869783754	-0.11899434156530284	0.15003070892756876	-0.2826012379356046	0.00453089493302538	-0.28559113050375495
GH258	Sigaus australis	M	A	Remarkables	GH258	3383.339389764904	8.126617721386847	-0.1486394966063133	-0.2869504317312576	-0.14258201687481495	-0.12916051584259675	-0.16634575354750708	-0.06737074083025538	-0.2094990481982438	0.03674522290698165	-0.254631798337547	0.20304008147523378	-0.20056748687240628	0.264860488973092	0.0015680365832638436	0.2163139579430343	0.18016581351836797	0.27236084414516076	0.2486960646856131	0.21808498297830783	0.2087133619375391	0.039258071132576705	0.16566694107561036	-0.0637262172683888	0.1503685801639852	-0.1288588051475246	0.15746966192216644	-0.2837741134762106	0.009617140550286896	-0.2908228252581533
GH264	Sigaus australis	M	A	Remarkables	GH264	2133.1174609055242	7.6653329679229945	-0.1473653878157727	-0.2858451874782084	-0.15231064799114372	-0.13299205786448318	-0.1639265003110607	-0.073642898178359	-0.2161949263306393	0.03152697309406606	-0.26290202853391903	0.2119115509064458	-0.19212580586561873	0.26904785398330744	-0.002775909508249276	0.1888428084548583	0.18112047569465523	0.2720617640175066	0.25270825024602456	0.22075613334024366	0.22053676633716557	0.04183394029528707	0.16714962012724924	-0.06914618405231523	0.1521401720043543	-0.11886793516051958	0.1569656875732597	-0.27804687889500723	0.006980234373695308	-0.27743988246282225
GH267	Sigaus australis	F	A	Remarkables	GH267	3312.925450415137	8.105586436407453	-0.14464419276779306	-0.27869611901162683	-0.15305569295889457	-0.1328356182800618	-0.16980862663504842	-0.08139936864267674	-0.21524949195610651	0.030744153483737505	-0.27412042492090183	0.21333963828028016	-0.17805422625023176	0.26762549395553903	-4.0044319286165145E-4	0.19580901808762047	0.17397231494665416	0.26822901160007784	0.26029985953827517	0.22879240495243985	0.2105455556155929	0.03756266233630889	0.16619825510066555	-0.0738362499892504	0.1525275662385899	-0.12490654803794979	0.1628355363035519	-0.278873264039184	0.008954010938507761	-0.2715552146952546
GH268	Sigaus australis	F	A	Alexandra Airport	GH268	3680.5313073571897	8.210812359148665	-0.15036865670792052	-0.2687774119968387	-0.15885233852066777	-0.13223425940277783	-0.17728161556364147	-0.08999260572835724	-0.22475262482396557	0.032213811162421405	-0.26967134028395534	0.2152227937600597	-0.2004749018111748	0.26578893338724147	0.0020306711381869536	0.1747005591854256	0.18860305136458408	0.26857053511264994	0.2614153358163382	0.21513008369883554	0.21894860124556137	0.038459086473817516	0.17333984636188618	-0.07501762496330322	0.16199199790421476	-0.11882090155692504	0.1627711757068867	-0.26074669765246317	0.012300798173667117	-0.26449630147978564
GH269	Sigaus australis	F	A	Remarkables	GH269	4136.697433310493	8.327652677813159	-0.15231526235049755	-0.27456708969177257	-0.14805528401394558	-0.12117242073325968	-0.17361160637839357	-0.06574067632169858	-0.23487995154828384	0.03291946085499417	-0.2889065287591997	0.164538636536265	-0.19419335719396935	0.26603174699376314	-0.005090675775340997	0.19591490737847572	0.18762117769580577	0.27497010437167874	0.28444128763575605	0.18415699212469622	0.23576380436469235	0.04487024707499332	0.1784398692594416	-0.05707023474955772	0.15239709095494355	-0.1118111074818774	0.1561269250816944	-0.26936931240837475	0.0022625110272968063	-0.2636712539483256
GH275	Sigaus australis	F	A	Kawarau Gorge	GH275	3828.5746617199475	8.25024234360501	-0.1364997699072618	-0.2881175768416947	-0.1593637431311467	-0.13956619551522934	-0.17700056956603033	-0.07133625798659937	-0.21445871328458865	0.038750509131779715	-0.24368248466023845	0.21759973605249872	-0.19777121230384997	0.2671449982606141	-0.010803314258236748	0.17728650181502975	0.19325278037852334	0.27526353784442226	0.24180247763578083	0.22660231154625016	0.20536994468089154	0.04638275615600604	0.18221409673984312	-0.06324807002133734	0.16010198532949416	-0.13039293817350478	0.14976411410483853	-0.28179260784126064	0.007074408241980992	-0.27457670442697424
GH276	Sigaus australis	F	J	Remarkables	GH276	3588.984128654415	8.185623570738128	-0.1216601770589682	-0.28575081176780365	-0.14959811868731387	-0.13101959619458559	-0.16397362456222564	-0.07831921544039896	-0.2080111707752113	0.03324196657284742	-0.27515321030668327	0.21646163384152706	-0.20730942138610448	0.2711892717404535	-0.01567427701603467	0.2023959771612029	0.20760111949230348	0.2653871287512297	0.25786639569977243	0.20358004471064106	0.20290371988953165	0.04308154306016251	0.16367564078869073	-0.06498899694722121	0.1569331476458199	-0.1210043616982819	0.14775945127802642	-0.2724044094793614	0.004640524998397107	-0.2818501743104117
GH277	Sigaus australis	F	J	Remarkables	GH277	3026.630903946331	8.015187973676763	-0.14651727762591932	-0.27904093739188596	-0.1524549260961573	-0.13172882784350237	-0.17348358827234675	-0.07227726722739196	-0.21100928478816236	0.032273876731736026	-0.2576666432772723	0.18985982402732676	-0.20825594779050075	0.2654482761593674	-0.0041988602106866925	0.20752402429656153	0.19197821211431038	0.2676952526186144	0.2582024634343706	0.21977811797428362	0.21710113158245609	0.03664171367012617	0.17823310056028294	-0.06716535358927908	0.15610615252175825	-0.11983816091859577	0.15411837482673274	-0.277058165463634	-0.002152906978865098	-0.27211237304372693
GH280	Sigaus australis	F	A	Raggedy Range	GH280	3564.651675348802	8.178818660073564	-0.13844019611953207	-0.2844586234903974	-0.15236574069381165	-0.13791179926112207	-0.17240187670286194	-0.07791646185642631	-0.21065792931808913	0.034875731012970326	-0.2529627471133995	0.23313341343537247	-0.18760763555527593	0.2627771214441644	-0.0096613044635451	0.17810310330375934	0.17986787643333652	0.26949263924723493	0.24534800767590884	0.24428578100952203	0.20877021380332111	0.0396417216669729	0.17693397347146622	-0.07395337086855425	0.1597925895971219	-0.13165922809002534	0.14920865577968134	-0.27357141226832177	0.004176113205679394	-0.2828386152851491
GH283	Sigaus australis	M	J	Bannockburn	GH283	3644.81470380454	8.201059096679156	-0.14348224823633052	-0.2771119044366729	-0.157793871837222	-0.12396338506005097	-0.17547960370825327	-0.07863972783756357	-0.2194624643038583	0.02966706192265178	-0.26504661407515545	0.196447211835203	-0.20325061414584836	0.26557147206210396	-0.004013987167973776	0.20203210315493308	0.19156818152545524	0.26817060408859883	0.2635883530187606	0.20765810585259753	0.21615259590370078	0.04134910770129901	0.17738601878467597	-0.06857654017659126	0.1571844974081097	-0.12333099596720126	0.15584813525758706	-0.26411108118859766	0.00680162157635265	-0.27516203195071
GH287	Sigaus australis	F	J	Bannockburn	GH287	3352.58686639923	8.117478132273227	-0.143293673811971	-0.2688732876061123	-0.1557478883127345	-0.12124761443344678	-0.17613493812800268	-0.07629112834134916	-0.21893531383679665	0.03237291215280435	-0.2837889604355272	0.18237225762362033	-0.21326482777965378	0.25998885920350046	0.0029054631926214375	0.20534190461753082	0.1974029880572407	0.260215941879998	0.2730300626987705	0.20527635498540484	0.2292765359780328	0.0402822117184942	0.1744813228719119	-0.0693402641534043	0.15864924517821816	-0.1197553928734349	0.1486577009417449	-0.2614440170744309	0.006762283386145415	-0.26889873769917483
GH288	Sigaus australis	F	A	Bannockburn	GH288	3369.0967228591753	8.122393292272356	-0.14534789280276927	-0.27275349760912637	-0.1515255106838676	-0.13237046767121874	-0.17793969702134926	-0.07587020570187912	-0.2268046861294319	0.03568442790990651	-0.2697206566979383	0.19349030816795404	-0.19357651126375186	0.2588570251375177	-1.9456425245996563E-4	0.19526883743397155	0.19183543113674517	0.26533682610828735	0.26302839694101	0.22384334753361143	0.22007380397904336	0.042678783950868354	0.17680421907519572	-0.06452647845409148	0.15499733293582332	-0.1288598937844473	0.15087880822984143	-0.27310592765733976	0.007491526553909492	-0.2676730853640138
GH289	Sigaus australis	F	J	Bannockburn	GH289	3565.82395659775	8.179147591289409	-0.13452838574483528	-0.2742210691030874	-0.14485953101466614	-0.12687930217606164	-0.1701933123226463	-0.07721104499934991	-0.21414671059505824	0.02967018892886372	-0.2792291595423468	0.21354475970699605	-0.20815293318312406	0.2650397300433526	-0.00467975460424272	0.18830119847593402	0.19518129154737662	0.273640480802506	0.2664685525364921	0.20093167396454412	0.21324787640640405	0.043788711326460714	0.17132874721526384	-0.06911884956224201	0.15160308254016674	-0.11675395204303152	0.1514047587884524	-0.26915339582079556	0.006555477972763984	-0.2815791295440892
GH292	Sigaus australis	F	A	Remarkables	GH292	2628.7868603737197	7.874277252805536	-0.13533768611956098	-0.2809088932230186	-0.13607314282873356	-0.13455561852000525	-0.15843150396267677	-0.06770875137720875	-0.20822710079649043	0.035200240637474595	-0.27918551139390035	0.21005380969600557	-0.20548089664600705	0.27017290522557397	-0.00813345889181442	0.17891972838774595	0.19756747935292301	0.27679187854998	0.269681591613784	0.22081235446142636	0.2092951595694167	0.0441278597661723	0.15912502907744214	-0.06455741473986444	0.13859231550562456	-0.13316066223738482	0.15179411772299206	-0.2749509457596818	0.00481360779700111	-0.2802364908672154
GH293	Sigaus australis	F	A	Remarkables	GH293	2555.4808052496082	7.845992358597514	-0.1389747200146032	-0.26825177171953596	-0.14555511365449192	-0.13430452013958796	-0.17672237625210874	-0.06788520837792869	-0.22519373591990668	0.0441320321149118	-0.27734457214980834	0.19899053315559787	-0.22193324737474052	0.2547072965703828	0.0040709912618525305	0.1736120414299766	0.2101105136588492	0.2543776922966767	0.27551363564842546	0.21613588070882606	0.2203020717940716	0.054014653889101684	0.17181757071044207	-0.05857507210702167	0.1436251784545623	-0.12316413438945548	0.1519774696956911	-0.26061029134074176	0.008306334141765452	-0.2831791320912024
GH294	Sigaus australis	M	A	Remarkables	GH294	2458.080322294488	7.807131408392696	-0.15545084362746348	-0.2841127315842986	-0.1457279448500592	-0.14592003237036202	-0.16861258537457435	-0.06881806200705465	-0.21390007591936286	0.04574387730945781	-0.2522793922757344	0.2244356867383078	-0.19821255476916705	0.25554160567814066	0.0014102607689949337	0.17267327075664873	0.19084183006783229	0.2635148439013647	0.24766180699261658	0.23312409070254142	0.2089481905090888	0.062083068280538944	0.16679794815200488	-0.06184085931000251	0.14994292960940625	-0.12594261885276442	0.1607829469850373	-0.2794889587986441	0.007797483731380329	-0.2909931804438739
GH295	Sigaus australis	F	A	Remarkables	GH295	2800.9465770234	7.937712341178184	-0.1320658571553726	-0.2827058928569115	-0.13779632260605884	-0.13294844988930524	-0.16154966512820085	-0.07766704669736874	-0.21437472180947165	0.03817014252158371	-0.2620385418127308	0.21733546865073639	-0.1821710467279506	0.26593256277995747	-0.008968638890728527	0.1975507728703919	0.16976412198109564	0.2768934684025689	0.2626652747078057	0.23566011976079881	0.20677907340653953	0.04450396313268713	0.16892958280265838	-0.07955091881441625	0.14595492379014724	-0.1280038319450036	0.1420065598837908	-0.27939283456956665	0.002865257558476603	-0.2957775233461525
GH296	Sigaus australis	F	A	Remarkables	GH296	2846.3652915584407	7.953797658947211	-0.1444012152920552	-0.275225057834697	-0.1516823457147175	-0.12504535223402471	-0.1782356074335082	-0.07107760418789905	-0.22391061416037034	0.03272736601348837	-0.27524152237411925	0.20499692633055755	-0.19674782772142105	0.2498299962623951	-7.360367399042826E-4	0.1822978262737971	0.19335781448517741	0.2587154251563494	0.26285534630683133	0.22744720677189886	0.22572914091232102	0.04504254637671112	0.18239176344384017	-0.06574215375944893	0.156210054016094	-0.11883871889870662	0.1508138817866573	-0.26760115820394736	-4.0283151482552355E-4	-0.2775272480664738
GH297	Sigaus australis	F	A	Remarkables	GH297	3652.84874190316	8.203160159270416	-0.14416679326117193	-0.2795366333103261	-0.1502067966684682	-0.1454093536067307	-0.17435001061353833	-0.0734171919843252	-0.22204264662460568	0.04440947272250856	-0.2636898015857184	0.19675643571451806	-0.20061546386218926	0.2621075587718348	-1.500661054949677E-4	0.20248659648081566	0.18654444385631472	0.2663754512604921	0.26511232284104247	0.21131383474768445	0.22240646288087168	0.046663337219657944	0.16947448410726046	-0.061835849398723323	0.14844919322445602	-0.12707893382782642	0.15155479467377714	-0.2717837520333982	0.011679877137464321	-0.2710509727561818
GH307	Sigaus australis	F	A	Bannockburn	GH307	3900.692757453261	8.268909260634434	-0.14667972449883604	-0.2675020719646424	-0.13878213692295716	-0.1293236353868167	-0.17153599465852856	-0.07934379856161947	-0.21992210731273037	0.031696747979129455	-0.2748008402949026	0.20567661839191798	-0.21666879903428754	0.25615374240606015	-0.002722654561525192	0.18205732893262416	0.20009485573361097	0.2663997431763519	0.27173053721767876	0.2235330185064236	0.22271474669196578	0.04366523151401991	0.175225296351944	-0.07232461595628906	0.1440351771387372	-0.13221360119996314	0.1560619894447012	-0.2671160015467828	0.0012496547051297569	-0.26135870629041336
GH308	Sigaus australis	F	A	Conroys Dam	GH308	3886.778081797681	8.265335836811193	-0.13401488414660687	-0.27256208737826143	-0.14257497446715534	-0.12792191151108892	-0.16447763505681218	-0.07741622818667789	-0.2144139777467911	0.025167736811884882	-0.26886468729242885	0.21505229926544694	-0.21650608314946906	0.26326493163457027	-0.007828149712658718	0.18689667914296818	0.20095302778752666	0.27053465470860105	0.26625581600895826	0.22806652680699951	0.21557373994816814	0.03463644614389764	0.16962986832489477	-0.07466702375271193	0.14356024018567218	-0.13007724345011618	0.14983850258155013	-0.26776209069288975	0.002869196735152393	-0.27321268954262273
GH309	Sigaus australis	F	A	Alexandra Airport	GH309	3706.3918900654435	8.217799214634343	-0.14128166318253438	-0.2829334083885936	-0.14575344568390014	-0.13667155472415365	-0.16528850519318145	-0.0796837482766519	-0.2079113486896805	0.029386129658383442	-0.2677500638796596	0.21855417093454094	-0.20166647248256286	0.2644649048849044	-0.006556074733014876	0.19112736214508724	0.19614386602818365	0.2803268184741853	0.2603293381484022	0.21154888991985965	0.20708233911005064	0.04537038438407723	0.16342822789103992	-0.06926711884246833	0.1517160146081391	-0.12371948430403384	0.15332570651509658	-0.27321835443976594	0.00418208154362152	-0.27528499142537044
GH311	Sigaus australis	F	A	Remarkables	GH311	3936.777685500634	8.278116959804008	-0.14289560785290228	-0.2757087423657388	-0.15611318080453013	-0.12962325343527492	-0.17550829149890027	-0.07600118837352872	-0.2212766716977587	0.03371925476879215	-0.26368970740898307	0.2129288115602574	-0.19514834058187802	0.2598034479569954	-0.0011083956161341748	0.19543320055662994	0.18650042749281456	0.26471030336099977	0.2523635173243725	0.21734339809177983	0.21322531756664842	0.04503684113128093	0.1782054823260398	-0.06923723705046692	0.1584526869758573	-0.12582359398323464	0.15634993120403096	-0.26968490536735357	0.010642832571323	-0.2828963368511377
GH312	Sigaus australis	F	A	Conroys Dam	GH312	4143.802497595338	8.329357800745996	-0.1338035041414018	-0.2741135569349097	-0.1606704369827515	-0.1295681618181187	-0.17742535549114188	-0.07536582098709471	-0.2228662477120775	0.03281661130286142	-0.25697104802851845	0.21256760880779738	-0.20917706344194775	0.2631010649297893	-0.0021816456829226822	0.18309436970208842	0.19519500694040634	0.2651506182166981	0.254972368516027	0.2296138131590622	0.21065585292161212	0.038839078990217976	0.17768997233799672	-0.07923066402492793	0.1640416151409163	-0.12801970168891433	0.14897725702987713	-0.26772601510726335	0.01156322859392571	-0.271159244547286
GH313	Sigaus australis	F	A	Remarkables	GH313	3005.978942208557	8.008358371813983	-0.15558082252717403	-0.27842932701216616	-0.13745632545264147	-0.13733945819232482	-0.17238510536060755	-0.08466753749620937	-0.2173616031759593	0.026359477721002104	-0.2704936564749202	0.2102192834568897	-0.17857738703553488	0.2635583250333671	-0.007510540725159389	0.19911894979544242	0.18972043615212936	0.2718971931996673	0.26311950996664296	0.22355610362444506	0.2083302152939875	0.04220047355329267	0.17378764849063041	-0.06157713192561366	0.1399343563690346	-0.1268382061621485	0.1606303877582617	-0.26707743277075924	0.0038428867213103233	-0.28098071282488435
GH314	Sigaus childi	M	A	Manorburn	GH314	2896.4770996694424	7.9711975192981335	-0.16331111578883012	-0.2598225834638255	-0.17852027773247325	-0.12766117210671785	-0.19935816835669407	-0.06639509341157768	-0.23835967254835078	0.03389740085957601	-0.27769843101833713	0.18875709975283195	-0.18237336579647973	0.23756370282940764	-0.004911047860375447	0.1843147638826253	0.17600908006447744	0.24008980662265883	0.27697961056078335	0.205780182680464	0.24139680602059835	0.05628293786480896	0.20355691734416947	-0.049150954848763605	0.17845619608282398	-0.11889921809456365	0.16484162143529166	-0.25380856773372273	0.003291847593395919	-0.2709483048332017
GH316	Sigaus childi	F	A	Manorburn	GH316	3542.743634451317	8.17258958481154	-0.1555651636832992	-0.2455270481784645	-0.18494947103168424	-0.13406918664350975	-0.20090549813772418	-0.0759962867658801	-0.23771649095408554	0.020734197169117317	-0.2905906496140156	0.1838551684122119	-0.20112193226876918	0.24684413244708264	-0.012647193837972304	0.19027786534203817	0.1961725013054747	0.25508662657559783	0.28230934491656384	0.17987355241289943	0.24546285177818422	0.03383144891070353	0.20388800081493097	-0.060265822552763026	0.17901252993924593	-0.12012331257816114	0.17675891054849754	-0.23936314081396082	-1.0773977534642327E-4	-0.23515819373691133
GH318	Sigaus childi	F	A	Manorburn	GH318	3354.353900066204	8.118014424758421	-0.14866869082861645	-0.2586273622134022	-0.170226547682247	-0.1326659693335035	-0.1929824442675393	-0.0753118107662735	-0.23647502988544927	0.025938100654123095	-0.2872493588403865	0.1766156157643751	-0.1850783180036161	0.25954022216851985	-6.608128497037173E-4	0.21313235024434238	0.17303406883609113	0.26541394810213437	0.2792079546853938	0.19100974741394303	0.23092797524202302	0.017930837775865974	0.19325474143944915	-0.06138725069407695	0.18107892511287516	-0.11503236457997504	0.1590001143150974	-0.25591127186398877	0.00483742272662823	-0.25064479267208384
GH320	Sigaus childi	F	A	Manorburn	GH320	3608.9967430991233	8.191185075836078	-0.1555333516727569	-0.24936783147299385	-0.18195301059927246	-0.12429309353582038	-0.20545183207985598	-0.07161200951923608	-0.249518986855714	0.02326992276323278	-0.2940996175473779	0.1572293641193152	-0.1893662824637699	0.2540764040864272	-0.0011336981824445237	0.2164292870175092	0.18607779884487713	0.25319467140538676	0.2809024986818905	0.17632730138896552	0.2402193774089283	0.0351705236327277	0.2056998073471079	-0.06904014440616399	0.18865295220475364	-0.12099048338649881	0.16322434597573887	-0.24494282493406105	0.012279998937895558	-0.2354510871587901
GH321	Sigaus childi	F	A	Manorburn	GH321	3390.8205691916087	8.128804688745614	-0.16235364948768222	-0.247962003447249	-0.1814628761153333	-0.11640297601607401	-0.21273842113229252	-0.06821005239311305	-0.24705629911123006	0.02673372055537046	-0.29839153111102545	0.1657155367496387	-0.1939541374671388	0.2478844087683718	-0.0026200425524538053	0.18892280040603665	0.18182769852829775	0.24778896917800355	0.28838545498792795	0.17813459214584848	0.24142156772875556	0.03312517617218129	0.21632850975346674	-0.06087499157165352	0.1865146796302003	-0.11739781176238342	0.18031234471482271	-0.24054343640110645	0.003786701633685232	-0.23691393238387123
GH322	Sigaus childi	F	A	Manorburn	GH322	3560.542225150284	8.177662463336322	-0.14758304152460522	-0.2515770464405337	-0.1690407036202824	-0.12421909039011458	-0.19979888102934368	-0.06688951269966387	-0.2325611419659398	0.034936746971500676	-0.29542808249674035	0.16126065022685226	-0.19401798590536057	0.2580621922593577	-0.002859255355733715	0.20864713600427012	0.18641739405297097	0.26099636504256174	0.2791295681538536	0.17706361914608476	0.23194473031318386	0.04233041027089715	0.20069168025497508	-0.06387730534757664	0.17402863636731541	-0.12245453254746846	0.16094332978866832	-0.2515385751297934	0.008133752967038523	-0.2627410573663739
GH324	Sigaus childi	F	A	Manorburn	GH324	3761.0692726980405	8.232458147875505	-0.14599189662147838	-0.24702019903556904	-0.18232790242035218	-0.12908447000841786	-0.21569622507947656	-0.07180292829060472	-0.24615251101400393	0.02394988730728205	-0.30009794729107986	0.1807427939202958	-0.1915780963623352	0.23573867193675646	-0.003801708508815196	0.1966279658622395	0.194784263466406	0.24920811644324836	0.2854354290674923	0.18690340261773003	0.24418003431971408	0.031099016081103274	0.20666314277136405	-0.0650659343318019	0.18372888255188558	-0.11368523540197911	0.16209587552013732	-0.24095909398650017	0.008758659600541936	-0.23665199311378254
GH325	Sigaus childi	F	A	Manorburn	GH325	3307.0780046657655	8.103616351292475	-0.1500865309604692	-0.2515104061987912	-0.17960439283820342	-0.11677137794216381	-0.20983507776171717	-0.07685576658443843	-0.2440075982372663	0.022965090644415646	-0.3018509939087094	0.16696044310646335	-0.18941007395488255	0.25116394757156646	-0.006475652680730956	0.19374903666441873	0.18929031059917267	0.25694336807502094	0.2906579429497465	0.1772898408129143	0.2439827782942298	0.03373443827404797	0.20178811554204085	-0.06818463259805319	0.17887613109396988	-0.10968454033884155	0.1723269811214845	-0.2471278227597476	0.004348060741334901	-0.2326716187268113
GH327	Sigaus childi	F	A	Earnsleugh	GH327	3561.9656561573584	8.178061555225732	-0.15854242713247324	-0.24288715156670665	-0.18501144216074078	-0.1250798543383119	-0.20958228860377942	-0.07899832808120044	-0.26410460610716774	0.008446101079334863	-0.30416760511700575	0.17267979853260967	-0.13969373706379423	0.2534865926751947	0.001076490630403425	0.21586285180591636	0.1360170602954236	0.2573186937509824	0.3022162942872886	0.18805452594654182	0.24124374580124977	0.02446134723694114	0.20732016776943815	-0.07288812790931964	0.18340916876602753	-0.12598131368521565	0.18170670183105408	-0.24099218304686443	0.008112476804075647	-0.2334829523999025
GH328	Sigaus childi	F	A	Earnsleugh	GH328	3798.1530974831176	8.24226945497381	-0.17080996248195823	-0.24559187287245737	-0.18150111659157098	-0.12748226395250534	-0.20639921824783222	-0.07202552544988773	-0.24136386182904812	-1.127884883056372E-4	-0.29294105186744845	0.1722644183353138	-0.18715885078510086	0.2537196557905203	-2.712902559286459E-4	0.20728995290755736	0.19683694478104985	0.2620069830071702	0.2712691678604241	0.17137228161199092	0.24197156170140077	0.029176846538512057	0.2050460203072489	-0.056084208441317215	0.1870389494591645	-0.10936990443269806	0.1683075597508093	-0.23650448277681688	0.009975148198789906	-0.24865909177707657
GH329	Sigaus childi	M	A	Earnsleugh	GH329	2879.4442393617005	7.965352189162019	-0.1517791278974721	-0.23859697005366237	-0.17651132267337177	-0.12116245020412371	-0.23820105051905727	-0.06771454163582094	-0.2635856050208189	0.033076584289981906	-0.2865594891107405	0.1355065499791711	-0.19665377430705167	0.2458770992837172	-0.0070783895030741735	0.19703184267233692	0.19606146485229858	0.2492469904135672	0.27940980369646595	0.1726380472408049	0.2735616830911731	0.04136549048473011	0.23391601121819833	-0.06341539633444881	0.1776838690217663	-0.11454031688666735	0.16087182621911403	-0.23240485428473392	-0.0011358990674296956	-0.23690807496485206
GH330	Sigaus childi	M	A	Earnsleugh	GH330	2640.9966010720923	7.878911508341263	-0.16796017620258252	-0.2599323144629947	-0.1716904703438627	-0.12265812535866899	-0.19422047183572594	-0.07033210799775413	-0.24486307549011302	0.01889399951319106	-0.2852394982361355	0.1838281515275343	-0.16855637024708675	0.25117568448238725	-0.007957527972334275	0.19849163501562517	0.166680816082318	0.25835881180609616	0.27680516556820295	0.19413932123846572	0.24295412099649316	0.038930878116904946	0.19864117393607753	-0.06674755360159837	0.17730018814772502	-0.11537981072483339	0.16960868472815122	-0.24876621878583585	0.008497440868873132	-0.26000235076851885
GH439	Sigaus australis	F	J	Pisa Range	GH439	2641.0209888924965	7.8789196542283495	-0.15061954209874073	-0.2829217569439627	-0.1426527344817786	-0.13898517456439657	-0.16332019064384223	-0.07271324600760949	-0.20946338132108172	0.0342254063251743	-0.26774826794379497	0.20921152032831336	-0.20363961950634385	0.2719429741369964	-0.0037181022710192314	0.1923774107528125	0.1864456394693788	0.26962776045142967	0.26158052005935906	0.2124923047593087	0.21239097761214776	0.04250418587811586	0.17038287359161228	-0.06205065192293186	0.1455227903540624	-0.12373888340910393	0.15799427714371378	-0.27141832567066865	0.0068447600363275626	-0.28055352411347784
GH440	Sigaus australis	F	J	Pisa Range	GH440	2983.563634383476	8.00086612033053	-0.14213827379423083	-0.2774815016048071	-0.1504547165734776	-0.1266404760775347	-0.17210142969847644	-0.06846672641769483	-0.21725442084385999	0.033272749764857244	-0.2650485475856587	0.20743516046180105	-0.20362666636434607	0.2668046870618771	-6.819932631342389E-4	0.18557690881303698	0.18628529678803984	0.26865452459057027	0.2586350834630827	0.21494638559873197	0.20884257709277693	0.04148030264905431	0.17854578006455557	-0.06288840615104638	0.15942482485983067	-0.1219673201730046	0.15317296536628855	-0.2714413267269597	0.00639952048860966	-0.28928496178888163
GH442	Sigaus australis	F	J	Pisa Range	GH442	2212.545189685241	7.701855730507976	-0.13646086133390894	-0.283450891704551	-0.1434261271359625	-0.13432514477267704	-0.17222534666136669	-0.0725564437897232	-0.20998882300038269	0.036365999174408185	-0.2640846105450214	0.21951190079985447	-0.2131537481817391	0.27127895973727095	-0.007115527239920812	0.18878992540695927	0.19707654945795633	0.2673062396155945	0.25107918796708495	0.2090043040647641	0.2054921673246753	0.044742263892430474	0.17338631927634562	-0.06965989048540072	0.15047002919620206	-0.12459747705561983	0.15820003513381437	-0.27717274679808684	0.010750755742223103	-0.2752369980852235
GH473	Sigaus australis	F	A	Danseys Pass	GH473	2908.418021508635	7.975364433273795	-0.14366991099187384	-0.27300281457492515	-0.15588669954389348	-0.15048804720016457	-0.17676949624533034	-0.0787616515808379	-0.20557821107335172	0.04100826187623263	-0.25466855168631547	0.2268189804492972	-0.1968099480751634	0.25709606594608825	-0.0038212132109385504	0.1796060784151553	0.19127516387325805	0.2700288414063172	0.24674065693971114	0.23392623745750385	0.20126038193602439	0.055036090410606364	0.1798369584834713	-0.07001604442417468	0.16243069160499818	-0.13722055001657069	0.1494206062984858	-0.2731934745463769	0.006239571690918163	-0.2808379736181509
GH475	Sigaus australis	F	A	Lindis Pass	GH475	2884.6632531169325	7.967157503029545	-0.15424876491347508	-0.26680280099399206	-0.1605938391228371	-0.14262640360314444	-0.1777603043347203	-0.07868156530843737	-0.2164232319617314	0.04309571006550284	-0.2573555739673462	0.2196515908036803	-0.1902856229817802	0.2571225884514097	-0.005718238061308411	0.1810842937222702	0.17966919478342722	0.26036312239954906	0.24575124331819825	0.23310896396548125	0.2166276976000307	0.04896131226056675	0.18545362849722935	-0.07310981635725586	0.16670927777319555	-0.13468071406602805	0.15936010013213275	-0.26418768179331475	0.008814433238985068	-0.28329859954628756
GH476	Sigaus australis	M	A	Raggedy Range	GH476	2320.4250769718674	7.749505528298698	-0.1572009240234293	-0.28767390444355656	-0.15435227347543673	-0.1414583655287972	-0.17107717292442032	-0.07055588870856336	-0.19904908177096448	0.04009384007934033	-0.230999934307299	0.21828134575483932	-0.18598375568349584	0.2718499208942403	-0.003989947492265531	0.19426167240552375	0.17147690385248077	0.27752421325892196	0.22335485078362166	0.23157405256032243	0.2049614136754528	0.05311813696995358	0.17897366334519338	-0.06529015603867222	0.158541455313234	-0.13284520973197395	0.16290908126041703	-0.28463933539072156	0.002435721446911809	-0.3042403220808569
GH496	Sigaus australis	M	A	Lindis Pass	GH496	2117.3533506248723	7.657920961010987	-0.16058248049925256	-0.28536406432619466	-0.15599784670196554	-0.140923433498535	-0.17365506553919874	-0.07748162918534957	-0.20332602222331198	0.04943386264728573	-0.2384909656077258	0.21542048339100334	-0.1851627176975984	0.26482782192589965	8.6080275815437E-5	0.18605915508374785	0.17116263066201431	0.268930592425036	0.23479683643702648	0.2387141949933261	0.20420934679541852	0.054444626262820886	0.18233700112642925	-0.0677484823393595	0.16275895186754305	-0.12385466588504296	0.1570535970026418	-0.2810578532457171	0.00481065410216386	-0.3014006082489211
GH498	Sigaus australis	F	A	Lindis Pass	GH498	2958.423586254874	7.992411572572536	-0.1393645989485482	-0.27258082154176355	-0.15024738434398868	-0.14216104374330094	-0.17077547839505347	-0.07921528989305487	-0.20791257410341424	0.03745247935755505	-0.25916337169886783	0.22954545902853662	-0.19433997946163978	0.2638958256099931	-0.003931176780470464	0.18301568039893418	0.18146556656156226	0.26897061665868993	0.24648107417710496	0.23997669588717963	0.20464074820038114	0.04584432209696758	0.17709983153573267	-0.0734952274093414	0.16024225834003403	-0.1472907856870712	0.14750301252706924	-0.26857081301688834	0.008302072390098267	-0.2853870977464357
GH499	Sigaus australis	F	A	Lindis Pass	GH499	2673.0038697305436	7.890958104497509	-0.14667689959392094	-0.27746054599890085	-0.14965788310591377	-0.15029182723334888	-0.16943663278581744	-0.08117568508807517	-0.20781168267974487	0.02677931208928861	-0.24855700310457773	0.22903088673699462	-0.1978754361659899	0.267454043099636	-0.0037381522160123705	0.1917366733992384	0.19021737287383594	0.2768447309006743	0.24267605263515907	0.23184833082656772	0.20293404783408175	0.03957489842418627	0.1715234933454638	-0.07125429285458935	0.15581433518779342	-0.13257852903164935	0.15483150751257008	-0.27375278112674484	0.005756880263072978	-0.2767552141432773
GH517	Sigaus australis	M	A	Lindis Pass	GH517	2212.0553419584157	7.7016684526439025	-0.15694254850970812	-0.2961608421858922	-0.1603320543531897	-0.12487087236575775	-0.17087582854264072	-0.07299880563778038	-0.20803655287680065	0.04632256928244203	-0.23469309192147153	0.21526993352205276	-0.18514626545515062	0.2619380279981769	-0.001821752566223132	0.19637311876947064	0.17380471080459903	0.26984661044311287	0.22602166344775587	0.22847320239806607	0.20805686909542526	0.052410901558665554	0.16967615869405434	-0.06290165888903727	0.16562866255878828	-0.1261405109361036	0.17168995291673111	-0.28936364080312593	0.002970076707830451	-0.29819803315428994
GH519	Sigaus australis	F	A	Lindis Pass	GH519	2059.2544085257296	7.630098842323616	-0.14473158650444115	-0.2799450964438226	-0.1575869112793329	-0.14373424668917217	-0.18259605820234287	-0.07649829153485183	-0.20895047486199325	0.04253177007059795	-0.2500700460902068	0.22830533623227922	-0.18800164903015176	0.2591530080448057	-0.01001958552776195	0.17889375044426187	0.17626441474322452	0.263045504196276	0.24854409965129465	0.23334490147461923	0.2070251334381147	0.05278909816812104	0.18519194516279316	-0.07105640318860397	0.16402444903086139	-0.1307183138999938	0.1572997902577546	-0.27105506868410345	0.0036064792121877215	-0.2850559481904132
GH522	Sigaus australis	M	A	Lindis Pass	GH522	2069.0865401934943	7.634861123713254	-0.15279588626252177	-0.29233511980111815	-0.16614723408319493	-0.1302894895409565	-0.18347581718885952	-0.07061550363512276	-0.20653400102274921	0.04574366353495443	-0.23816238210243149	0.2187949818269934	-0.18125595707953046	0.25808791553992527	-0.004623171663402283	0.18705249253621425	0.17165822846117054	0.26366165290128485	0.23417166940657033	0.23206148545694133	0.20596325503741242	0.054076390097484196	0.18013314431717786	-0.06287622207051405	0.1718865646051734	-0.12464854885893836	0.16710710107394228	-0.28160295267247865	0.00207448650124352	-0.29711074531466913
GH528	Sigaus australis	M	A	Lindis Pass	GH528	1990.9782512197153	7.5963558378895915	-0.15031567398776952	-0.27190168439657914	-0.1557741280775755	-0.1436810834998725	-0.17287870152273796	-0.07513825267309668	-0.21061212884302336	0.03325220742569712	-0.2557067938682561	0.22217195656565125	-0.19559823301257717	0.264934125302125	-4.20778742634474E-4	0.18786383208060858	0.17937783921925932	0.2698388798005589	0.2460698608902854	0.22569922978885681	0.21264086805761295	0.04076143243708119	0.17494505985543762	-0.06515698142562941	0.1618214724089794	-0.1346244125928746	0.15896875122720844	-0.26443317721472004	0.007482586395790879	-0.2895860715978064
GH532	Sigaus australis	F	J	Lindis Pass	GH532	2867.1323032793152	7.9610479045154765	-0.1461024326282208	-0.25940947726697194	-0.16668026116687515	-0.13097759119897848	-0.18187441541325644	-0.0793650143410291	-0.22364598178381562	0.03287493511976591	-0.2715052927477788	0.2104418430146045	-0.22294288271924995	0.24565476317670434	-0.0018278714643852343	0.19428800615550007	0.2012890449002357	0.24952254858696737	0.2673197849244392	0.20430512870520123	0.22089426737331114	0.041400319024421046	0.18444032353330864	-0.06205733928282531	0.17381941917630572	-0.12883337040567427	0.16397337724582875	-0.2506616518140645	0.0028429207701528734	-0.267183099473621
GH535	Sigaus australis	M	A	Lindis Pass	GH535	2316.0535158328926	7.747539200059118	-0.15826365626937391	-0.28870345420945687	-0.16363479272559156	-0.13473108394695243	-0.18784053306696485	-0.0683070141990153	-0.21494763529240168	0.05841641992438275	-0.2347981461467702	0.21406327869153607	-0.1835885112735573	0.25598440019803004	-0.00465195882579779	0.1935190818699527	0.16361787556610255	0.25673531371729136	0.23225041216733486	0.21775380924929522	0.2160374296573891	0.06703197091490926	0.18258817465097144	-0.06003873152618993	0.17155582582521361	-0.1326775910128778	0.16983673775069702	-0.28136647709331464	0.011838777982748462	-0.29767992257759046
GH538	Sigaus australis	F	J	Lindis Pass	GH538	2155.6165378056776	7.675831056664933	-0.14679187643508368	-0.2842844004016609	-0.1554488121812198	-0.12364681526074917	-0.17211986307394905	-0.07636058032606949	-0.2049337583609247	0.02726943813842595	-0.2650871513002239	0.21190167973452667	-0.1810560041422835	0.26710759971217946	-0.008067087202319434	0.20138601758488553	0.17286480685430516	0.27432000852483573	0.25150894941845336	0.22418151967837366	0.20480714186707447	0.03544850596588446	0.17637216610807405	-0.06547291874509262	0.16294374385584057	-0.13475153667555068	0.16153336424360845	-0.28251542596915896	0.003474380348648531	-0.27458309196082953
GH555	Sigaus australis	F	A	Mt St John	GH555	2330.559325342864	7.7538631590405735	-0.14441134944421213	-0.278365874493702	-0.16304215994368781	-0.13897413186858298	-0.18605541035397605	-0.07259406891358387	-0.20773093313238522	0.035783064658602884	-0.2658256821650119	0.20311967935521968	-0.17879313547439385	0.25314978402965815	-0.006266225176142552	0.19270169734627834	0.1811497290280995	0.2699805063485097	0.26206640101974726	0.23276902606882743	0.21304805811616495	0.043967882840760086	0.18163978778657577	-0.06136804488988789	0.15844278229150593	-0.13157948318721302	0.15084811001823947	-0.2781098179395094	0.0049300274294767485	-0.2704802193553778
GH556	Sigaus australis	F	A	Mt St John	GH556	2502.996338431608	7.825238110143552	-0.13886766468278508	-0.27099705911676036	-0.1616669293177928	-0.1375185917825353	-0.18625533349810142	-0.07250103089015666	-0.21596955490726716	0.03275796477899229	-0.2605245465369749	0.22332759532352403	-0.19721876645646705	0.2558554965329641	-0.004700674816846094	0.17019477497875757	0.18869955805812313	0.25904086900331275	0.25394798611937525	0.23560588423439943	0.21440023808341768	0.043379219855077325	0.1876376939531879	-0.06501217492185474	0.16728934009511043	-0.12422856774434315	0.1457251820876878	-0.2674615777373467	0.00750347181933282	-0.28244280251403076
GH557	Sigaus australis	F	A	Mt St John	GH557	2517.0053904430597	7.830824132721903	-0.14040425951721902	-0.2838150861790314	-0.14700220740877895	-0.13707073197803218	-0.17353206255755915	-0.08373786879486111	-0.21014609219417732	0.036835030644765974	-0.25440124748873444	0.22469830002334718	-0.1976072756327223	0.2603752894061603	-0.0071836949510186605	0.18999341558972252	0.1916196655607672	0.264295681358922	0.2465576333212919	0.23110280401575084	0.2106594791248916	0.0514285892899717	0.18089790185006063	-0.06662477219078601	0.15207237740862484	-0.12742047675396367	0.14375795195988186	-0.2755980832180639	0.004711830524691426	-0.28446209121390154
GH558	Sigaus australis	F	A	Mt St John	GH558	2446.8458207080093	7.802554642883454	-0.13371605579854362	-0.2820184690532018	-0.1406776866596729	-0.15202357766315286	-0.15949980429509356	-0.08475368063460123	-0.19735074942259712	0.03505973330552227	-0.2648495579253288	0.23137435167759746	-0.18869895623484959	0.26936839024887516	5.672993830627545E-4	0.19551687513679608	0.1813769825159645	0.27384743430542624	0.2530307021804745	0.24003838662558644	0.19711384915272812	0.05199971486197855	0.16586543036331391	-0.07419529201826996	0.1440927630573097	-0.13791211248589355	0.14106498663423625	-0.27699691236680307	0.0016807970489961703	-0.28930484193986006
GH559	Sigaus australis	F	A	Mt St John	GH559	2268.658960847405	7.726942533714216	-0.1454862404241552	-0.28949570789499335	-0.15216302750224225	-0.14232401086327862	-0.1758935092364537	-0.07820554305650632	-0.19702327746472287	0.04227637115272748	-0.2490283910628634	0.22546891852891005	-0.17838923785450503	0.2706712349530939	-0.0017166770410382013	0.1873914718757109	0.16363733708436207	0.26920074045590514	0.2441619047865107	0.23971313687312779	0.2000194039560566	0.05375601586764647	0.17845354686420395	-0.06911358796954487	0.153119392656135	-0.1303604199052002	0.15379768517665812	-0.2861720430907575	0.006511090062053875	-0.29280657692684064
GH561	Sigaus australis	F	A	Mt St John	GH561	2333.5810728770757	7.755133885159538	-0.15127893183327745	-0.28191291106363736	-0.16058739045002382	-0.14416762777298972	-0.17153316032948157	-0.07979482372777424	-0.19995282712461027	0.034556934661229395	-0.2534047501390557	0.21883500736824896	-0.18374287284218233	0.2711999724414237	0.0028465034559690787	0.18365579519167824	0.1708132735586061	0.27116309131580835	0.24846536156688193	0.24086108323447125	0.19967579664190005	0.04846613421789773	0.17900689135178227	-0.07028227006320066	0.159674776556561	-0.13620967121078748	0.1585764280513004	-0.27602752498298755	0.0014409015356303305	-0.28034318960938054
GH623	Sigaus australis	M	A	Crown Range	GH623	2638.534991822765	7.877978733320884	-0.1433928156356879	-0.2885454865651152	-0.15530804379647223	-0.1306330095637895	-0.17284939146426453	-0.07027349976572064	-0.21979468251888185	0.049428033858923595	-0.24898174480396532	0.21078100137224265	-0.1864739103013256	0.26378832912675343	-0.007341066828837168	0.18068081554710969	0.18148433438573847	0.27110304678694885	0.24711205472937298	0.22161172809782287	0.21024840619185506	0.05671345178723563	0.1701570051412793	-0.0666203166937698	0.1578516170605112	-0.12343187625375428	0.16221955487141962	-0.27709858078498123	0.005068682969258138	-0.2975036369499062
GH627	Sigaus australis	F	A	Crown Range	GH627	3066.3876314694785	8.02825543677272	-0.13455103787040384	-0.2781931936335706	-0.14167015094895008	-0.14624016928943806	-0.16361943171781665	-0.07857514468097854	-0.2085010623517221	0.03523280565695744	-0.2625290421504535	0.2337532587156289	-0.20209409158657354	0.2724786703638299	-0.0017515092834503036	0.1775925383881942	0.17405832367029256	0.27768489004582836	0.25826703242007965	0.22503175914693702	0.20744736229690935	0.04085975207332486	0.16949011164305164	-0.07133825404802353	0.15267797965373747	-0.13260822277935616	0.1455709194412975	-0.2737906442935695	0.007204596784001991	-0.2818880456657641
GH633	Sigaus australis	F	A	Lindis Pass	GH633	2328.5555960053853	7.752998872469462	-0.12938229228536136	-0.2795338091336027	-0.15273922812511992	-0.12865179628634557	-0.18346252370682323	-0.07343405463907343	-0.21285294802148122	0.042404152670024696	-0.2581075734147269	0.2107025547243801	-0.2104784767107208	0.25797557699427676	-0.004378848211733545	0.18693309171479633	0.1888155040901423	0.25993473370278947	0.25842399078094286	0.22214324054985285	0.21852105800731728	0.05185355787909847	0.1827054434956327	-0.06341950725973433	0.15568129826991603	-0.1274852426926198	0.14159969091553395	-0.27566999554204624	0.005654904916482249	-0.28375250268179686
GH634	Sigaus australis	F	A	Lindis Pass	GH634	3690.766327794192	8.213559597268848	-0.12081529374433495	-0.27486047522453555	-0.14977495606491043	-0.1375431032913234	-0.17483291881110707	-0.08376775958847844	-0.20715683489786563	0.03351362011770153	-0.25401639687169075	0.2300572876315205	-0.21555961506327914	0.26709620292973185	0.0020119540912651272	0.16900056236968825	0.2014393736635507	0.2719696627087542	0.2461803473379896	0.24501006286911026	0.212234967289599	0.04164573493549491	0.17476042454309232	-0.07628823336781046	0.15132319937178323	-0.1298620308692776	0.1299573138760386	-0.26495230432502626	0.004248435279869621	-0.2910192268955496
GH635	Sigaus australis	F	A	Lindis Pass	GH635	3386.0909517338314	8.1274310685588	-0.12424222077077104	-0.2783020997739558	-0.14585811160231535	-0.13052109456412403	-0.17132948210706214	-0.07490427020967108	-0.2159411964700195	0.03483595541173473	-0.2585757672549327	0.21925948402466738	-0.21772064474245245	0.25743969446478165	-0.004748088688887599	0.18371939420626032	0.20351447778646403	0.2657740946679691	0.25862077039770215	0.23241115369564355	0.21524077290167204	0.043206667829766385	0.17159246923387567	-0.06917457708748515	0.14733849922160355	-0.12552766766771034	0.13697254485299346	-0.2722527234027603	0.005135977242129633	-0.28596401159511614
GH636	Sigaus australis	F	A	Lindis Pass	GH636	3575.8929216530764	8.181970085039358	-0.12639433696278685	-0.26809558324000615	-0.1515568078185792	-0.12873048446932953	-0.1835137166508809	-0.07768556036127774	-0.20932605648403052	0.02512093064481661	-0.269454810621717	0.2170146779662735	-0.22057253364345827	0.2637836670119863	-0.002846216969475121	0.16789236696975002	0.2118871895911356	0.2626851592267627	0.2610126560182054	0.23733883532645736	0.20904358021673936	0.0385668372432895	0.1856160723137623	-0.07473071199364706	0.15500650412366948	-0.12551177769254906	0.13654491490048676	-0.26109242250959	0.004553561986929176	-0.2765559341229364
GH637	Sigaus australis	M	A	Lindis Pass	GH637	2858.446135344342	7.958019344984928	-0.13037471055339045	-0.2858991318782652	-0.14361745144117843	-0.13653605236777577	-0.17490208374831132	-0.08320819196278836	-0.20781174781266676	0.037381206962131944	-0.2356849607364057	0.23584489652192422	-0.2026621422538002	0.26978408635472306	-0.003319036613363714	0.18481168936546313	0.18247696571703909	0.27178311402235134	0.23219938489795755	0.23807251336340196	0.20902502741059903	0.049815489594230225	0.1822854456441778	-0.0727216015407523	0.15007335895402077	-0.1343044749785307	0.1405206195815738	-0.27094481183646535	0.0017913309537481974	-0.3038787316196485
GH651	Sigaus australis	F	A	Obelisk	GH651	2915.443342700407	7.97777405702102	-0.15109592002365352	-0.263485863839554	-0.13891215280076102	-0.12559843382443964	-0.17645959073945905	-0.06776275570773169	-0.2199007154780205	0.03867182188276925	-0.2845038819753354	0.19849809953790315	-0.21851906789498277	0.25764443671188064	-7.893178982932769E-4	0.1646655368630328	0.19005858607260942	0.26011477589242316	0.27949194123388804	0.21935237949728692	0.2320287582430695	0.04398545159884269	0.17856570971064256	-0.06581749945588211	0.14973763597561102	-0.12353439689877282	0.15540035075948283	-0.2673741730050192	0.004897664815202615	-0.2693593792527387
GH652	Sigaus australis	M	A	Obelisk	GH652	2246.436534458207	7.717100476881985	-0.16138869146353446	-0.2684192827063515	-0.15123529648602899	-0.11982459768778214	-0.17959200559573874	-0.06545841025198085	-0.22345018782301618	0.03880302108333773	-0.2731351999185659	0.20843260713635617	-0.19978565258619355	0.25786603339924197	0.005119264092769197	0.15978546432111002	0.18199483982914286	0.26043920981143687	0.2550063146469649	0.21741314487840835	0.2169480235815316	0.052285221786396135	0.19210985804135983	-0.0617893357605423	0.1631697810598588	-0.12714297544001862	0.17148486052341683	-0.2640820461837476	0.002754092098033188	-0.2883080543858642
GH653	Sigaus australis	M	A	Obelisk	GH653	2630.298139576208	7.874838462996204	-0.1585632511813659	-0.26227963870101645	-0.15419016820873704	-0.12301902865540645	-0.18029058650059096	-0.07720910683178998	-0.21939749636826994	0.03761700347278629	-0.2663307725721905	0.1981434450650294	-0.21190604810899838	0.2647924122025154	0.0018477902490477453	0.1620952475167516	0.20307479426833752	0.2739413948801461	0.25547713048598264	0.20816644418291558	0.21906397618153572	0.051852191474563755	0.17706496523260912	-0.06618980536278299	0.15695348544534182	-0.11812045941732	0.1679763885151148	-0.26428221526096146	0.009219792562183343	-0.28550788456543147
GH654	Sigaus australis	F	J	Obelisk	GH654	2997.243321279927	8.005447458691041	-0.1469070310523264	-0.26013225933670975	-0.15756417497785385	-0.12722203161422838	-0.18604098176651152	-0.06571375319703031	-0.22602196964204838	0.03532018295781264	-0.29790225307054874	0.1893421621310476	-0.22309321225094414	0.2541407620867991	-0.004804408413706261	0.16463899499064588	0.21265743834310663	0.2553082971287025	0.2873479462413856	0.19643594997646124	0.22295373042981256	0.04087147417670209	0.1921516931746048	-0.06273855586299856	0.16146924053408984	-0.11216909500826738	0.15806800293525392	-0.2517029655931985	0.007685979515686042	-0.2563791628357383
GH655	Sigaus australis	M	J	Obelisk	GH655	2145.900755396398	7.671294698409748	-0.1572949584994689	-0.2699115939736922	-0.1434561050259301	-0.1290739183598554	-0.17283286413926352	-0.05940392354902502	-0.22712270161472992	0.042227216140057394	-0.2770859921569587	0.19786882929485788	-0.21392195464348124	0.25730357927211944	-0.005914412710713429	0.1713063147332205	0.2023451808505507	0.2581264941856932	0.26606867901778064	0.19727086279878892	0.21925926029154613	0.05813283173998511	0.18335587198208345	-0.05491385646516932	0.1547247747017476	-0.1188987341267074	0.16806913361756926	-0.26507337969930056	0.0038060883292685118	-0.2849607219909733
GH656	Sigaus australis	F	J	Obelisk	GH656	2411.037143027859	7.787811131579588	-0.1443829097529059	-0.2657189407997739	-0.1417452946191153	-0.13176438863861042	-0.16176487762141167	-0.07984240150441668	-0.21846582022764582	0.03415021908127801	-0.29378771731593795	0.20001902303313057	-0.2016301693882333	0.26811852164223826	-0.00433807252274781	0.18883791797050442	0.19333884666092432	0.2684643931793581	0.27922430685350264	0.2058588332493087	0.21704990439048352	0.038877181334116245	0.16743899363067669	-0.06405403778743557	0.1474603745376581	-0.12424326543362887	0.15595979474019867	-0.25956223820198415	0.005642640634553358	-0.27914081712408456
GH657	Sigaus australis	M	A	Obelisk	GH657	1843.7903981129884	7.519577233124904	-0.15923321731558224	-0.2760635848374835	-0.15496232868891535	-0.12276711207212973	-0.17937586357523264	-0.06970880908487716	-0.21885555815656077	0.04967600427748245	-0.26911183496136637	0.2021943624888876	-0.1993434264546013	0.2662250302582835	0.0012127027863881486	0.15504883142693351	0.18444852936302247	0.26727949250964017	0.25779621337768854	0.21326891535398393	0.21306623518115925	0.04976415091179987	0.1822399864203599	-0.0628110764797061	0.15865019097702754	-0.11813195593083449	0.1762534485996526	-0.2699449196064849	0.00721492244696024	-0.2840293292154945
GH658	Sigaus australis	M	J	Obelisk	GH658	2221.7577451961733	7.706043257276841	-0.15516620302639117	-0.28113186100240706	-0.14934215300209705	-0.12891160948214742	-0.1652793070151149	-0.07366828882991361	-0.20685038081113055	0.03880300045093129	-0.27169308958089	0.17481163899846436	-0.21123076605597318	0.27446152607893753	-0.004010552092478685	0.19827744119730353	0.21776732155150164	0.27582540704600583	0.25900399127288143	0.1979966998089302	0.21023426059430114	0.05016242813288648	0.16781537109457145	-0.05518989364931618	0.1476123350107656	-0.11615643110347604	0.15388578830671573	-0.2682757050575362	0.007253383753338388	-0.28700435258866264
GH659	Sigaus australis	M	A	Obelisk	GH659	2378.7220472080785	7.7743168723526495	-0.15305141971146402	-0.2711315927557651	-0.1474566101076791	-0.1197025761395415	-0.17765447770297518	-0.0639694242052829	-0.21690294893491263	0.035616444650749715	-0.27338893834815836	0.20312797962227208	-0.21754255813892162	0.26115392301004925	-0.0018065736107741926	0.1485515677562985	0.20779964432744003	0.2708450756063777	0.2627686571562935	0.218322247638935	0.2149491616693445	0.04704375335834951	0.17508742601368849	-0.05875294944403559	0.15961522135565792	-0.12156220392065219	0.1590559785087142	-0.271885961588617	0.008527437523746646	-0.27765628358913796
GH660	Sigaus australis	M	A	Obelisk	GH660	2029.7388335527326	7.61565133795676	-0.15631592386747561	-0.27877818708214486	-0.16085961551869615	-0.12638605978495038	-0.1882323930686975	-0.06568492839398274	-0.2284275748266828	0.04738612755750176	-0.26486612964084993	0.1872035099331507	-0.19382315635318792	0.26498338114649433	-0.004361195731699904	0.160878386147562	0.18938693018365427	0.2668698244107917	0.26415009115342164	0.20330460285376298	0.21767656831735566	0.05890303335992097	0.18977066922964475	-0.054979098625595926	0.16313883791279624	-0.12080456895118466	0.1670072653584403	-0.2650411577464977	0.005755626851977294	-0.27785486482482835
GH72	Sigaus australis	F	A	Dunstan Range	GH72	3410.7582040844945	8.13468826684066	-0.136755379167113	-0.2730329997271176	-0.14144040782149592	-0.1479048049609822	-0.16092321904434392	-0.07547196687529789	-0.2086885278310292	0.03802259702053888	-0.25554598388400374	0.22725082945697644	-0.2025481059712133	0.2686386262585384	1.689345428981196E-4	0.2016329764812821	0.18474878073808523	0.26242351048623414	0.24065096679847114	0.23849129936191218	0.2060817958557264	0.04376357648684781	0.1671931891633307	-0.07637999826325637	0.15216922155191795	-0.13507903589328335	0.14804970089029235	-0.27311241248927176	0.006839034178477286	-0.29924219734312046
GH74	Sigaus australis	F	A	Rock & PIllar	GH74	3872.752343525947	8.261720733118546	-0.1480357019539381	-0.2804366014889152	-0.153859792562931	-0.13606741270945738	-0.17864820398918999	-0.07599530474854593	-0.21208106192752546	0.035391889143656506	-0.2515864674288725	0.21431831230761444	-0.1880279672054091	0.2654788200264048	0.0025479790780294914	0.18611584910498002	0.1791618156328545	0.2767992894740123	0.2437419475385893	0.23089723915498817	0.20474037286527877	0.04373791194077137	0.1775631160482368	-0.0707043655637632	0.15968243025015502	-0.13020680592274753	0.16076444890917585	-0.2791576552401096	0.004037084745546465	-0.28017116547888904
GH75	Sigaus australis	F	A	Kakanui	GH75	3909.851054276289	8.271214240763586	-0.13346199020790173	-0.27244864068093533	-0.15913017309925015	-0.1380287607967784	-0.1790504201365009	-0.0761884408398341	-0.22316213906919763	0.03213887419186441	-0.2733924415743305	0.1926600729966935	-0.1961569454519016	0.26633419902581457	-0.004935828922977268	0.21514613824292816	0.19359845611414328	0.2661629006614839	0.256584980961421	0.20616001248702243	0.21773455746275838	0.03924153789738663	0.1830800042950261	-0.0705987228071617	0.16462900381438378	-0.13506637727201332	0.14654419205061658	-0.2645176228704926	0.007118743763710282	-0.2609951702359779
GH76	Sigaus australis	F	A	Kakanui	GH76	3871.153930229409	8.261307901708381	-0.13444055474135247	-0.2780394708485876	-0.15851469159332723	-0.15066406706241597	-0.17900261115101876	-0.07610226400482567	-0.20201043575072972	0.03845892394620665	-0.2573935921146957	0.2140160690798541	-0.1829926587770908	0.263279205849739	-0.0018671112077560904	0.20424969681693783	0.17105030854043593	0.27291584602817487	0.24712478549305672	0.23335884546031765	0.21279078957704634	0.04660163408027594	0.18225901435877362	-0.07201391022346751	0.16095297476402376	-0.14328847125756222	0.14155205222262443	-0.27132319258633486	4.91730380009962E-4	-0.28144884527831227
GH78	Sigaus australis	F	A	Mt St John	GH78	3642.020374251002	8.20029380252865	-0.1361489245129378	-0.28901901929805973	-0.15326561823627147	-0.14150607669513135	-0.17609074154691445	-0.07837868125753301	-0.20258254614143523	0.037130883835446146	-0.24954293380414458	0.2256340165865688	-0.17851194509854795	0.2673496038436678	-0.005923674688795147	0.1822175031581605	0.174782199802341	0.2772440104008185	0.2499568004459464	0.23904667159865584	0.19947609434972913	0.04889278181096063	0.17122356128427277	-0.06406399788238938	0.15806508571347178	-0.12795394449560293	0.1440575113858107	-0.2835200673507058	0.0045051310474751825	-0.29307368425485625
GH79	Sigaus australis	F	A	Lindis Pass	GH79	3870.4797284754827	8.261133681016211	-0.1450286799909032	-0.2818647202456117	-0.15641370116095904	-0.1366392479516754	-0.17750607716366312	-0.08304051186303726	-0.20993609482690243	0.032630422547252874	-0.25113997754071116	0.215124892158635	-0.1843360713031238	0.26705269581386537	-0.0018432455738767346	0.19942947968214864	0.17224368508271112	0.2709874597826395	0.2475492173329819	0.23186026209015437	0.2089048618963504	0.043603406699100386	0.1791936962488196	-0.07404988939595683	0.16220605722644615	-0.1279471403902156	0.15009579848283916	-0.27755278029024044	0.006010531289991019	-0.2795943286370586
GH80	Sigaus australis	F	A	Lindis Pass	GH80	3696.929041947645	8.215204954683628	-0.1502166407853679	-0.2793971556508432	-0.16197970213338886	-0.13976358686253473	-0.18419976888504752	-0.08019755643139452	-0.20925666460676634	0.03995375710103649	-0.24842298082576347	0.21389030571659656	-0.1768140936448739	0.26623982547601066	-8.617688161465312E-4	0.18783653892546098	0.1732302693962242	0.2720592950803059	0.23649798886695061	0.24125082493801797	0.20375577608882556	0.045258762654905714	0.18715231876389268	-0.0725297545768678	0.1686582114106099	-0.13982658446642	0.15405217135545002	-0.276804412929132	0.008404883815401484	-0.2779702589751416
GH81	Sigaus australis	F	A	Porters Pass	GH81	3996.9158976947956	8.293266833239738	-0.1334455007383256	-0.27301804599779966	-0.15217704197891535	-0.13912252568374633	-0.17624512659085156	-0.08101173604636125	-0.21289557677974275	0.029611536226200958	-0.2838708794274123	0.21252248304326493	-0.18678695986177285	0.2663574618290545	9.345725282687654E-5	0.1901516671593968	0.1763907465830734	0.2692134267219316	0.2733539646759652	0.22146864780459413	0.21263529302588463	0.0427540356319154	0.1760831221838522	-0.07070440686791432	0.15463413172219986	-0.1376983438496621	0.14753828074877975	-0.26435785513651955	0.0046920891844384185	-0.2661663448343552
GH89	Sigaus australis	F	A	Homer Tunnel	GH89	3340.7822808472156	8.113954709505297	-0.11514903347357487	-0.268434329621278	-0.14954777284153728	-0.13528979517784734	-0.174405108908516	-0.07413980971956272	-0.2183075202802658	0.034217144227395344	-0.2816208407241086	0.21004626101932555	-0.221345349986599	0.26552621991725744	-0.0025878081990947546	0.17828808766222626	0.21489807054045795	0.2690939587447103	0.2699664489772312	0.21570025483686198	0.2142347154539005	0.036960688163322264	0.16728929039986723	-0.06755757441938864	0.13819156231355584	-0.13462146881844356	0.15234300619014546	-0.2624751419987955	0.0060403405385383154	-0.26731449481578384
GH90	Sigaus australis	M	A	Homer Tunnel	GH90	3318.5467365404793	8.107270699675375	-0.14409496937347432	-0.2805937239215571	-0.14843134011645376	-0.14479607652225207	-0.17807773061405324	-0.0719154724920003	-0.2191736849391756	0.0420769260768625	-0.25679875404205077	0.21409144080172343	-0.18008788688898075	0.2630798012722133	-0.0018414181963315153	0.20106543684895725	0.17694968665727911	0.26558144461718225	0.24453195644957354	0.22479181673178042	0.20683525267868613	0.05252372868951227	0.17731224284614783	-0.06609211815332144	0.1545445655299303	-0.14014482287550473	0.16243514784279445	-0.27636846386534797	0.005896932166108964	-0.2832999172082479
GH91	Sigaus australis	M	A	Homer Tunnel	GH91	3116.962462354059	8.044604741121658	-0.13802679718554273	-0.26817929025819265	-0.1585502722667603	-0.1481751180887365	-0.18637500595526005	-0.0720270702215893	-0.21516727916685546	0.04363169921914662	-0.2578111627979605	0.2180661247920638	-0.21189669213419748	0.2518007491406222	-0.002942882073422354	0.18065633680997426	0.19754987514170347	0.2540896062044786	0.2525082587948228	0.2211950255569155	0.21850846749914857	0.052139063613535604	0.18607469150434924	-0.05861770323528791	0.15995302098421119	-0.12986753613649799	0.15880086151366396	-0.2637981446235649	-0.0026250838579006883	-0.280913742772867
GH93	Sigaus childi	F	A	Earnsleugh	GH93	4054.516285772919	8.307586669706762	-0.15847676428314209	-0.23076837774826398	-0.18213301784317054	-0.11870841714857779	-0.2107419395968741	-0.07122919410726558	-0.2550183253462334	0.02215543344133454	-0.3059669843163829	0.16341810228138948	-0.22301819944846518	0.23993405159068087	-0.007799113810016749	0.17509552511420948	0.20794453174425526	0.24728010951131008	0.3029350053189538	0.17207754759419852	0.2613064992733345	0.026497491721907247	0.20548346224791997	-0.06280047086040366	0.18599177025328095	-0.11319161208410967	0.17421826692503684	-0.22477800758501382	0.005274808881503869	-0.2249821817213954
GH98	Sigaus childi	F	A	Graveyard Gully	GH98	3834.2580450874048	8.251711210642512	-0.15942073616475277	-0.24263810754461473	-0.17955496544293656	-0.12299595379141781	-0.2122882237131142	-0.06124954099922947	-0.2455368814058251	0.0271490933404609	-0.2963190689882204	0.1427984163681726	-0.21342283814174903	0.2508613266413275	-0.0013180527921447856	0.1864747899089952	0.21272024417675192	0.2580104648051419	0.29077239897971463	0.17057155466029317	0.24234906669439854	0.03685392464295001	0.2108534916735489	-0.054131859617237835	0.1813858768830133	-0.11258138601799919	0.1645240288689946	-0.2356931441060438	0.005255659372320701	-0.24342957829079817
S251	Sigaus australis	F	A	Bannockburn	S251	3716.6338936381608	8.220567342282065	-0.1376776093395774	-0.2578403216761609	-0.1521242846040988	-0.12670303098903118	-0.1804971110062654	-0.07624316784996332	-0.23042790263941448	0.027182621499513077	-0.27493850793267	0.20985994897125027	-0.21660332622651168	0.2513887547684215	-0.007011061896533775	0.1702618080766452	0.20880403926045582	0.2589972425173391	0.26556555153374395	0.23121002659461543	0.2254075253787594	0.0353246575801572	0.18891318939546997	-0.0724502186626388	0.16127508347494252	-0.13158402533649566	0.14616998327319575	-0.256400852257301	0.003144431328503724	-0.2630034432363506
SA109	Sigaus australis	F	A	Craigburn	SA109	3883.075290896407	8.264377122422433	-0.12666093175022783	-0.2829695839551244	-0.15323830218963846	-0.13580649266422476	-0.18133256574427645	-0.07992360358801598	-0.21315482716738174	0.03976349333077428	-0.25678242687423697	0.235685126438562	-0.19425949733939069	0.2612460942709603	-0.005136400052137282	0.1724490052438054	0.18642441282584551	0.2650362164780762	0.24531439055174703	0.23535507538633113	0.20598086931251786	0.05089261389151239	0.18040415346576888	-0.07094518884291103	0.16081581921374893	-0.1336348558495093	0.14459817157816396	-0.2756721695087778	0.00702713416949687	-0.2814757306314588
SA164	Sigaus australis	F	A	Mt St Bathans	SA164	3486.7028826544956	8.156709608753406	-0.14428172970372538	-0.27386953565505334	-0.16872379267643395	-0.1373900775712878	-0.18352169992900674	-0.08270645265051854	-0.2204540386810826	0.0351878921127479	-0.2502693039436453	0.22068639366614007	-0.19344899577211133	0.25925569609845955	-0.0037059614333179256	0.17962012083371603	0.18474787849597557	0.2636673297518988	0.24731986368187325	0.22973997095147977	0.21201460275640469	0.04574531408057396	0.18427955758461811	-0.07014977259495765	0.17235644354844898	-0.13135594023026614	0.15850440646216712	-0.26750422987188827	0.005182769609835232	-0.2709267089210442
SA184	Sigaus australis	F	A	Little Valley Rd	SA184	3340.4586625942684	8.112925975130993	-0.13573191385659356	-0.28044789287304867	-0.1471286913747904	-0.13810777204974004	-0.1627053207800611	-0.08183573715516192	-0.22027966522497278	0.03990191873328456	-0.2708051229565975	0.19803431023167903	-0.1928967680588026	0.27781052206759	-0.00163129443514415	0.18898473314108144	0.18524965618853972	0.28657445385219965	0.2617751633670413	0.2085319230997602	0.2173078472196653	0.04875762808902969	0.16728481001182285	-0.07723376096362104	0.1485255645558202	-0.12989181106337822	0.14659621159419572	-0.26767791056923196	0.00443952374987678	-0.27340060454044257
SA186	Sigaus australis	M	A	Little Valley Rd	SA186	2805.242705903178	7.939236440291632	-0.1493446707231158	-0.2805288299976695	-0.15743873562946914	-0.13448650868687306	-0.17479667782293293	-0.07101747557814514	-0.21529204098886567	0.051612195567637825	-0.2586672808448861	0.18982841972567477	-0.2086969246987005	0.2717413381329157	0.0027100486927180353	0.1810429570884029	0.1986526462019418	0.27058340413104776	0.2503540017134592	0.20429648605981446	0.2081299139628139	0.05973734096771164	0.17098110391549892	-0.061674228524066343	0.16264866038557574	-0.1292165565146925	0.16698594220668522	-0.27259551097890783	0.003774013629277334	-0.2793230313928502
SA187	Sigaus australis	M	A	Little Valley Rd	SA187	2574.6787291253695	7.853479966196104	-0.16450208642647965	-0.2812035522452476	-0.16414902093582262	-0.1282533308105209	-0.17711700344229733	-0.07872946216958163	-0.21257140333710262	0.043972503142495956	-0.24415433133548625	0.22453087637579539	-0.19304985157364307	0.2556857745241108	-0.007983464194482662	0.17341391715909413	0.189364064689109	0.26755841797503466	0.2368148082329741	0.2219771999586332	0.20791875286870676	0.05398363451451069	0.1749910520730431	-0.06842183596152054	0.1657008620203209	-0.1240372259833402	0.1814468363227829	-0.26574190945175125	0.007290785038377348	-0.2947350070277125
SA196	Sigaus australis	F	A	Mt St Bathans	SA196	3501.138948999144	8.160843607559109	-0.13929157455198854	-0.279307046652183	-0.1655753553537785	-0.13854667054918382	-0.18180440760988492	-0.07291528656177536	-0.21721386889632754	0.04598637843087461	-0.2512542358257995	0.21423788558383758	-0.20606480703387578	0.25880562582978683	-0.005908937360364273	0.16754863187724003	0.19888357547740904	0.258131176600387	0.24742188447359859	0.23218000279268586	0.21272915190047664	0.04996036987497096	0.18460978289589444	-0.06580893427505934	0.16949047155211727	-0.12371102430159708	0.1533860562780484	-0.268272759333945	5.922640544745632E-4	-0.2782883493160389
SA197	Sigaus australis	F	A	Mt St Bathans	SA197	3462.0763113018875	8.149623414204932	-0.14674193964013676	-0.2686678785139895	-0.15187514539579455	-0.14654177508067734	-0.17050739537899004	-0.0850578873075854	-0.21050082139593934	0.0275390146001308	-0.25866490224483046	0.23126677824205816	-0.20781694591855537	0.2588530522432473	-0.007875936680956992	0.18899012011090366	0.20110179685933183	0.26184385652529196	0.2524136976850778	0.2331906861708546	0.20613909666418012	0.04079902929392695	0.1739565925040406	-0.07720174121557256	0.159747481503144	-0.126090887808052	0.15293475813255444	-0.2623081780503965	0.007689663306874639	-0.27661418921013986
SA198	Sigaus australis	M	J	Mt St Bathans	SA198	3067.8551374459307	8.028733940397084	-0.1528295982231111	-0.2821844814201756	-0.1545462565114713	-0.13612066548045548	-0.16842456834530584	-0.07455460431750421	-0.198287339968027	0.040270618726369	-0.2517526471694602	0.21490079133449236	-0.20110646924329562	0.26238503329974255	-1.3515235528153546E-4	0.1976234129776833	0.18654527249139619	0.26023034764116393	0.24589901728087082	0.23720378946814974	0.19611632966926418	0.04532122894861908	0.17501855069201822	-0.06351190227988406	0.16029263705281296	-0.12982848721398724	0.15995509420334753	-0.27780715793143484	0.0032551304262425015	-0.29392792375277843
SA199	Sigaus australis	M	J	Mt St Bathans	SA199	3040.7114873999462	8.019846760233218	-0.1517752585581557	-0.28156228042899345	-0.15609776781101065	-0.14174254705044248	-0.16804641854015995	-0.07916921405217994	-0.20121747404987875	0.04134490852603229	-0.2515592518398154	0.21595105755355404	-0.20283531828221935	0.26427152280672117	-0.005701504001523061	0.18057668919660824	0.1959956956289583	0.26743046439928475	0.2459713423898907	0.23946333630730265	0.2061426431808112	0.047623064560377626	0.17098062717662216	-0.06812420662198253	0.15574072500676078	-0.13409578957403023	0.16050816227258582	-0.2744123922995014	0.0018937974271339081	-0.2775546133227507
SA200	Sigaus australis	M	J	Mt St Bathans	SA200	3072.7901048409776	8.030341248832883	-0.14810983938630579	-0.2882185488798501	-0.1522969201850614	-0.1468086683264137	-0.1728980509037613	-0.08495522240266005	-0.207157781421974	0.03442006850239174	-0.24467636345875157	0.23295488756117505	-0.1871878472932103	0.2629674493443369	0.002452480470628065	0.1938701773953089	0.18198306882974224	0.27352348478877275	0.2365585567370831	0.23219954696374898	0.2011965795782445	0.051090863553958615	0.1721890341840006	-0.06687886749617517	0.15604605688327972	-0.13271675575096892	0.15535403148929366	-0.2790772183209045	0.006546994476792528	-0.28237119693272067
SA207	Sigaus australis	M	J	Crawford Hills	SA207	3011.399449235711	8.010160182995824	-0.14006053244828237	-0.2795841889946295	-0.15680545861044523	-0.1393647638404033	-0.18123044216580317	-0.07192157549053696	-0.21074939305557186	0.037622657322989035	-0.2531842846435361	0.23619077552032525	-0.19358161826548703	0.2629773430907095	-0.007061635060170133	0.1619597130681906	0.19010794788920943	0.2672036704667307	0.24334546087945594	0.23192365940084556	0.2022034172497133	0.04916200091327114	0.17464285176638653	-0.0620725496298248	0.16493654090114937	-0.13471260206671704	0.1609570311554137	-0.26551959967620026	0.00648011440796856	-0.2938645400847492
SA208	Sigaus australis	M	A	Crawford Hills	SA208	3106.710812326852	8.041319828887021	-0.14620624494533735	-0.26924851667819705	-0.1619103255099886	-0.14639362397085107	-0.1795089822574123	-0.06139768050172604	-0.20781217073641944	0.044944281636643754	-0.2545799014482956	0.2140875125017236	-0.20912042334284228	0.25680216170962655	-0.010692414782983212	0.17597688834588726	0.20282383074792354	0.26149538066419314	0.24940598289843732	0.22766196678423195	0.20431115575786177	0.04965256294751281	0.17741791158709336	-0.061621784534327935	0.1649751206970444	-0.14089760199121829	0.16327697503121816	-0.2608989131318735	0.007619486303700577	-0.29016263378162543
SA277	Sigaus australis	F	A	Sealy Tarns	SA277	3732.0557037271205	8.224706555165955	-0.13173975916088537	-0.2877389066374115	-0.1456584242579011	-0.13861494834860494	-0.16305698157290804	-0.08490211252280772	-0.203775064626934	0.04213840525948292	-0.25154163016510644	0.2314171569135702	-0.1986067894242194	0.2643645877666124	-0.0075849509717509	0.18180973758011743	0.19770889067337832	0.2730820224696069	0.24368053762965974	0.2423923773915553	0.20051006503485708	0.04836303477337099	0.16391367485799285	-0.07135106516541784	0.14885126892323203	-0.12914268677850918	0.1454633617222047	-0.278678668517396	0.0018358013383804501	-0.2931389341841688
SA289	Sigaus australis	M	A	Sealy Tarns	SA289	3411.5957828726264	8.134935432329941	-0.13812942611596543	-0.2857891877702132	-0.15388026066498353	-0.1323212464742661	-0.16785202789483308	-0.07073083175585851	-0.2092532505291425	0.04511365875378782	-0.24734536233526144	0.2331089059365017	-0.2090505225764944	0.25372009938113727	-0.009452757437989146	0.15884313201638592	0.20363598040037703	0.26002373357446085	0.24456102947573582	0.24194348756386558	0.2059049900858615	0.05837083523561605	0.17214700332616578	-0.058375578870837816	0.15496498941134898	-0.12292021419314125	0.15107917018799655	-0.28162352320131173	0.0026704446671842567	-0.2993632701961263
SA290	Sigaus australis	M	J	Sealy Tarns	SA290	3350.6512160218304	8.116909998769609	-0.14873873505926008	-0.28640587357394526	-0.14939328122235657	-0.1318782749893998	-0.17159673304250717	-0.07059984132042986	-0.2086806403850338	0.03635140911456741	-0.2470916612070853	0.22768468258736776	-0.1983201996186996	0.248915999413965	-0.006845041472102444	0.19371611947685283	0.19214840140079104	0.2578506022655662	0.24527370311293337	0.23890956167104097	0.20548408408674906	0.04864744584369565	0.16523451167543746	-0.059053159628217985	0.15657797040479057	-0.12511476299563573	0.16229963865473312	-0.28436779955607927	0.0036479826716099527	-0.2946561083093479
SCH177	Sigaus childi	F	A	Earnsleugh	SCH177	3718.7775170102254	8.221121322170097	-0.13769383450256967	-0.2388460505834919	-0.17637151517891209	-0.1169691596289492	-0.20126160009744076	-0.06355444204823646	-0.26373461061488646	0.023406876282515685	-0.2986890050737352	0.10500321733390687	-0.2075138611054231	0.272788534719788	-3.9295338118063104E-4	0.22937590668295788	0.19364360280684456	0.26855937489348086	0.3085122358584744	0.15192927320702604	0.2525770218606112	0.029097759987703916	0.19981859896280074	-0.06571469010018048	0.17260438062442018	-0.12119149782111167	0.15771631053672724	-0.23514594339021494	7.852293042698707E-4	-0.23873915953519448
SCH178	Sigaus childi	F	A	Little Valley Rd	SCH178	3576.1046917072526	8.182017378884417	-0.16343609245107504	-0.25042984968180915	-0.1810458419721495	-0.12334128480774983	-0.20212739118745396	-0.054217278196894744	-0.26197966767160386	0.03256168160365606	-0.3006468603734163	0.12875206641571202	-0.18105530418226734	0.26338902785121815	-0.006355152115817475	0.19479343773269667	0.18016964095531196	0.26347256708678235	0.2947067112112438	0.14952879241971845	0.250965433275661	0.04531769143506874	0.2123623830076149	-0.050169092919761016	0.18289344954384423	-0.11114650697606504	0.17651291221419957	-0.24122360605414966	-9.642202540919975E-4	-0.24728764590842317
SCH181	Sigaus childi	M	J	Little Valley Rd	SCH181	2686.4160312146814	7.895961236235868	-0.15588683107888077	-0.25204866812778925	-0.18732471017332417	-0.11251294297609371	-0.20651879406775892	-0.0503076734554635	-0.243183638536213	0.041724857783072875	-0.27798005859428865	0.1505936219209095	-0.2230611919604017	0.24757114343030873	-0.014946211268449826	0.1950653075738939	0.21114670128123575	0.2480910258743189	0.28191196204684466	0.14733055799836928	0.2358285633445289	0.05262871204922556	0.20480554012145624	-0.03877587668603876	0.18321510561899296	-0.1124156606455704	0.1836132782010069	-0.24307631944015604	0.008380285065251375	-0.27386808529898726
SCH182	Sigaus childi	M	A	Little Valley Rd	SCH182	2692.5725627852535	7.898242464779601	-0.16266665176498865	-0.2510420122069575	-0.16147486708197245	-0.12600212975698166	-0.1940034109374359	-0.051835968243035074	-0.24797961707591548	0.055050983272922176	-0.2777386720106607	0.15625792014999573	-0.2339863250166694	0.24549607090986642	0.007389277419869599	0.2001462165665565	0.20840798869490207	0.2573673393411323	0.27183957445048723	0.16129995893800714	0.22260057494736635	0.044544920591650036	0.20360809556264117	-0.045290864807378164	0.17393934012272205	-0.12601757420156534	0.17476149433186375	-0.25221362740754477	0.015303198357789361	-0.26776123314666733
SCH188	Sigaus childi	M	J	Little Valley Rd	SCH188	3050.4308969782137	8.023037397333809	-0.16578289913055014	-0.25946608271066846	-0.1751642790247318	-0.13231526668396937	-0.2045323880155671	-0.06179048956365405	-0.24074095066643794	0.0492159412414514	-0.2724784636411599	0.1404568118755608	-0.18146912452121178	0.2661015146711765	-0.0040302888518349966	0.20348299338137943	0.16864990798297214	0.2693048415374413	0.2717679607406055	0.15989018848712133	0.24376815949982944	0.06123595698425187	0.20326555503088067	-0.048265190350031364	0.17942523110069658	-0.1257075816567174	0.1760432104764826	-0.25946545784901004	0.001278369020026821	-0.262678179364332
SCH201	Sigaus childi	F	J	Little Valley Rd	SCH201	2795.8835095420964	7.935901844186605	-0.16972809515093862	-0.2587793189578879	-0.17827745905877895	-0.11492696519569556	-0.1968351794843632	-0.056609682438606014	-0.24956121389189573	0.037346876449423326	-0.31371194324455226	0.14228234184765692	-0.18323248615774013	0.2526277849430155	-0.002667265439422314	0.2031257311812739	0.17310864171343265	0.257891611367822	0.3037472643647599	0.14227331549085306	0.24389003499595693	0.04031244114267796	0.20250952157441093	-0.03702055449460147	0.17790140995692938	-0.11387820692538736	0.186052007935117	-0.24341833502976695	0.006804761887084269	-0.2512270393807775
SCH209	Sigaus childi	M	J	Graveyard Gully	SCH209	2767.463894162401	7.925669296717117	-0.18218167815629852	-0.2554581186135035	-0.19695550493174463	-0.11566704812939409	-0.22219704957357614	-0.04158552202871955	-0.25061670144895176	0.0641043234628735	-0.28495489174792415	0.14674455476954945	-0.20544298437235706	0.2357131584024683	-0.0032474672771142777	0.15151685421031202	0.20262398001746543	0.24747488052402292	0.2717589048359081	0.13983842536907412	0.24336597568048876	0.07080305061498555	0.2198989845138057	-0.02576898475961294	0.20254011924870818	-0.10223770820993468	0.19841498390092124	-0.24461451162733314	0.006993329310669517	-0.270863353984788
SCH210	Sigaus childi	M	J	Graveyard Gully	SCH210	2492.2685721209746	7.820921679977653	-0.17654506275659237	-0.24951878338355926	-0.1903120972717385	-0.11872157543339881	-0.21162417510949477	-0.054504582254120734	-0.2299072985731056	0.03817329087266086	-0.2821523304547588	0.1267651108065431	-0.21634527333454737	0.25008095805708597	-0.008006520039042724	0.1991154067669415	0.21358916025067598	0.26105889982024033	0.2826550753168112	0.14837877123315618	0.23850472545256857	0.04517079293873935	0.20857908061996228	-0.035354345250633884	0.19083055627061216	-0.10228689436562793	0.17760843247057406	-0.24112447755559624	0.0031257271580755032	-0.2672325722524307
SCH211	Sigaus childi	M	J	Graveyard Gully	SCH211	2611.2635809848034	7.867571565731808	-0.16068789114717164	-0.262346890293193	-0.17833058900289378	-0.12371963281641014	-0.2029220396617989	-0.06408950779793177	-0.24138165540029513	0.037902918626813505	-0.2739443078276982	0.19586958664272958	-0.19618724873959825	0.24621840051610372	-0.0038772096597536813	0.17995007996170506	0.1936303092831822	0.26067507346197405	0.25842037312744215	0.16809882583972152	0.2217772286911571	0.048908166651817186	0.2063575145588299	-0.051507492155434806	0.18030968294718763	-0.11410902296303141	0.18567412447809165	-0.24669690913307452	0.011161708353318832	-0.27515359654178917
SCH212	Sigaus childi	M	J	Graveyard Gully	SCH212	3044.3233136502113	8.020912637650914	-0.1764694905106777	-0.25366134549181774	-0.18910502509508811	-0.10613814928346299	-0.21049231638413762	-0.05085646370986979	-0.261092741069102	0.03943218777825287	-0.29826874771988987	0.11623629905112837	-0.18061255880570626	0.252749566220217	-0.0076677094847395	0.20039072967796534	0.1814878679029165	0.2545044369557373	0.2936749248789043	0.14681278162739841	0.25356454555939845	0.0468797022768732	0.21703713166557065	-0.04390154871568137	0.1851752420457082	-0.10492600629904814	0.1864080847100859	-0.24460254886438318	0.006360792306757387	-0.25291964122330934
SCH388	Sigaus childi	M	A	Earnsleugh	SCH388	2932.679911697397	7.983667480164835	-0.15470162553225314	-0.24905295414547873	-0.1806879059386317	-0.12420196800031336	-0.20842634996211218	-0.0628140651343372	-0.23912420519708455	0.030264177535505834	-0.2930899854613282	0.14492124281727092	-0.19164422460772812	0.2602428713717737	-0.005347645824048972	0.19883398725528628	0.1916361788254162	0.2606706937854069	0.2864089237266356	0.16556557030885358	0.24557582374584952	0.043523274479630086	0.2031141863291336	-0.055967642987528286	0.17750948415278678	-0.10880819470154116	0.16985268336391873	-0.23396754560780442	-0.001075337620553291	-0.26920944697672416
SCH389	Sigaus childi	F	A	Earnsleugh	SCH389	3555.470581568121	8.17623941186076	-0.15124030177930317	-0.24513802914648566	-0.16619202258456084	-0.11562423251702947	-0.2000038654649569	-0.05897619268362303	-0.25895194775175145	0.03145650725409113	-0.3048002842426412	0.1078528011385794	-0.20463823002724338	0.2648635190982305	-0.005264673340326339	0.20815186915510012	0.20920665780065545	0.2613442563647749	0.3067119492430962	0.1586918753648643	0.25045326532731726	0.03304409309114387	0.20477942800389723	-0.040626764723315056	0.16327724796748225	-0.10581552293512615	0.15368665744120025	-0.24307410128079524	0.0029761194071346586	-0.2561500781804098
SCH390	Sigaus childi	M	A	Earnsleugh	SCH390	3194.1043685190057	8.069038459145142	-0.15967058765465378	-0.2549785401835614	-0.1853177642925352	-0.11800497445313211	-0.21454578738895924	-0.047726620907328106	-0.24464432580490325	0.02395542509118468	-0.2900347342200809	0.1385481539707895	-0.2145981702127486	0.25331664648735563	-0.00307764785158235	0.2048950125580255	0.20330148265422074	0.24884001782280704	0.2881673730543256	0.14703207955576364	0.24840212159725888	0.04289922603133254	0.2134575074416604	-0.04023366614832461	0.17663774214642175	-0.1029976823899666	0.17463586607490564	-0.2437521768293895	0.007286924456670343	-0.25179290060555637
SO100	Sigaus australis	F	A	Obelisk	SO100	2953.8504426244813	7.990858636377194	-0.15058135162597597	-0.2540417329152733	-0.15959546908084107	-0.13142737905101531	-0.1821399121393272	-0.0726378173662312	-0.2307066363660306	0.03977482266401856	-0.2854522866686211	0.19946133342246147	-0.22290772120732863	0.2576517438514675	-0.006182490421476292	0.15133848616932571	0.21199635097050584	0.25753705344430755	0.27116405912125385	0.20066853768271295	0.23170330157304983	0.04704555810526101	0.1906886968820235	-0.05876209590100201	0.16442867828481228	-0.1211605190035232	0.15674071906779233	-0.2495159824654372	0.01084406161016295	-0.26593200863707234
SO102	Sigaus australis	F	A	Obelisk	SO102	3218.1775365295925	8.076562220219245	-0.13652226805315806	-0.26465084088576474	-0.1427930755914827	-0.1285749997655718	-0.1733283298528595	-0.07067901494948807	-0.21638452178215112	0.036895439434136534	-0.2860505910704924	0.21390684241520286	-0.22355585320740698	0.2669716236644418	-0.0116740263794924	0.1411211314969588	0.21502213642096177	0.26704376756219617	0.2751978083745502	0.2148324997602063	0.2142633590890497	0.04460352659374216	0.17694536012536383	-0.06013837486523728	0.14723135996660822	-0.1223785752425754	0.1519684300279478	-0.26316693503498706	0.009680211932562065	-0.2757860901832606
SO103	Sigaus australis	F	A	Obelisk	SO103	3586.9266476642633	8.185050236321066	-0.14045608297800932	-0.2642924998643711	-0.145051545293319	-0.1310559417904509	-0.1753608107787804	-0.07289814542095667	-0.21797086831388524	0.035482464934480984	-0.27912603978946804	0.19533767132831964	-0.22937316750661796	0.25876334573998405	-0.004656375832407238	0.1647823449950569	0.21992905626875617	0.2696317749954544	0.27796772909460365	0.21615558317574107	0.2194155575854242	0.043407159035559056	0.17699608521892435	-0.06604961974996973	0.14912651460130533	-0.12605382308631569	0.14905472653120422	-0.25387060269852874	-4.947788077307195E-4	-0.2693397115940035
SO106	Sigaus australis	M	A	Obelisk	SO106	2762.6858407200098	7.923952684092458	-0.16106551733949698	-0.2761324231604416	-0.16237121793023507	-0.12223607113778744	-0.19048135851366213	-0.06882384464836361	-0.21764364210083242	0.048701509711474106	-0.2614817765425531	0.19601410508962563	-0.20560201205921885	0.2593515170226347	-0.006233261688859135	0.15907578278450005	0.19528577705961186	0.26626753888862414	0.2580417432559081	0.2055263204399354	0.2126125802266488	0.05374990224463816	0.19137765108263943	-0.0609892725130849	0.1693417978593726	-0.1197825661122465	0.17469102980326584	-0.26069040175888064	0.0035282068874107125	-0.2800320968506276
SO107	Sigaus australis	F	A	Obelisk	SO107	3304.6282089002416	8.103076591610655	-0.13555905380846756	-0.26113701715564613	-0.14443637568756643	-0.1169534648412433	-0.17731879024533087	-0.06311546990183681	-0.2382060286938948	0.03724292382826121	-0.2934929620157965	0.18440327165339843	-0.2048795941782191	0.264018508787437	-0.007908633494858076	0.16132995820859927	0.196189339589443	0.2684778657264758	0.2822354316839163	0.1976126316713824	0.23515521427696334	0.04817488611627553	0.17242704075211257	-0.06156589384017067	0.16120712305328228	-0.11656739481722173	0.1546261490455459	-0.26566069518766866	-3.8860277130103524E-5	-0.2762601102480424
SO95	Sigaus australis	F	A	Obelisk	SO95	3410.0340432023067	8.134476288068388	-0.12870869568439341	-0.25883074546438023	-0.15785359551187764	-0.13001069540584712	-0.1808457552031884	-0.06997496934600367	-0.2316834959685757	0.042627841805179624	-0.2818262238844398	0.20194321133017212	-0.21098756697327453	0.26362715445373575	-0.008162825071377201	0.15504657519306175	0.20120018635848375	0.26164265371612105	0.2678675557246003	0.20970410248403992	0.22726561070474333	0.04916769886135396	0.18826955757172192	-0.06465537416363915	0.1628221912090299	-0.12529309338482014	0.14751658778778182	-0.2591210638130298	0.00512646894076607	-0.2758732962659445
SO96	Sigaus australis	F	A	Obelisk	SO96	3060.177357390613	8.02622775817927	-0.14329229388487122	-0.2688911878161867	-0.14090156852120245	-0.1295386404309915	-0.16684814343364307	-0.07527030972884484	-0.22507592156934764	0.03330338916822366	-0.2850634987154136	0.21058232171513702	-0.2036103011781878	0.25788097708185315	0.0010731122966211848	0.16648547407690856	0.19304751160778102	0.2680315005158094	0.2749271511852678	0.21515492265267414	0.2271173314325311	0.05024674051606093	0.17009661006023413	-0.057641021271083275	0.145401788094718	-0.12217101413370016	0.1502573960886315	-0.2679748343149153	0.0028708265368809233	-0.2801983180309445
SO97	Sigaus australis	F	A	Obelisk	SO97	3287.089907409318	8.097751891183027	-0.12967897517003932	-0.27202638752659736	-0.1460037118336146	-0.12666234622373185	-0.1748312206837151	-0.07104992738405641	-0.22381598998964156	0.03970417116400084	-0.28683375629414837	0.1925168978067792	-0.22878117301525042	0.2657496137238976	-0.003332942246041989	0.15806768615440744	0.21835331995151205	0.27055680654746483	0.28372026202593065	0.18664255543425318	0.22543135486919147	0.05683702907270691	0.16928096197020304	-0.052120196073636924	0.14965145063567958	-0.11132476276557773	0.14818037987988886	-0.2604939973228406	-0.0013399600999541815	-0.27639714260706877
SO98	Sigaus australis	F	A	Obelisk	SO98	2950.1974539122557	7.989612588766398	-0.14505579203130956	-0.2529207513416113	-0.15422047758811264	-0.12225858550735363	-0.185154433093547	-0.06581214249742624	-0.24185136497876564	0.04701699823635151	-0.28727955701509533	0.17620774838240622	-0.22506740982045018	0.2554708466252782	-0.0015989711883382506	0.15409735074855851	0.2039749187321675	0.26060042236226877	0.28687438803958515	0.19598051833554464	0.23623801691309443	0.04960860504172617	0.19569248680082307	-0.06156616933289255	0.16300326525996475	-0.11577180489902936	0.15026125179737077	-0.2507581031147812	0.004183678172612696	-0.26989493303904
SO99	Sigaus australis	F	A	Obelisk	SO99	2892.306279974836	7.969809477805885	-0.14228182026454206	-0.2596603357635202	-0.1553858514464712	-0.121244519955615	-0.18868349336697415	-0.07507252112114149	-0.24615498306300973	0.04041769901471606	-0.2854361147174339	0.1699261820521663	-0.21370984155933326	0.2652027426916388	-0.005754988205780369	0.17010900675324042	0.20213845001115055	0.2667310370992188	0.28495062257760895	0.17913889301713173	0.23833809379929172	0.04890037312868347	0.19267648041272664	-0.04896278151900683	0.1612122286664156	-0.12604908767703427	0.1547396582647392	-0.25238090954212955	0.0033515588916118028	-0.2570557781783484
