# Supplementary material for: Morphological differentiation despite gene flow in an endangered grasshopper
Source: BMC Evol Biol. 2014 Oct 16;14:216. doi: 10.1186/s12862-014-0216-x (PMC4219001; doi:10.1186/s12862-014-0216-x)
Supplement: Additional file 3: — SNP and microsatellites. Spreadsheet of SNPS and microsatellites values across populations used in this study. [file 12862_2014_216_MOESM3_ESM.xlsx]

## Sheet: MicrosatellitesAll
#Microsats are presented in a double line format (similar to STRUCTURE format)
Location	Code	Species	Locus1	Locus2	Locus3
Bannockburn	GH283	Sigaus australis	249	166	216
Bannockburn	GH283	Sigaus australis	253	172	225
Bannockburn	GH288	Sigaus australis	243	NA	228
Bannockburn	GH288	Sigaus australis	243	NA	228
Bannockburn	GH307	Sigaus australis	249	172	228
Bannockburn	GH307	Sigaus australis	249	172	234
Raggedy Range	GH281	Sigaus australis	NA	166	228
Raggedy Range	GH281	Sigaus australis	NA	166	228
Raggedy Range	GH282	Sigaus australis	253	166	228
Raggedy Range	GH282	Sigaus australis	257	166	228
Remarkables	GH254	Sigaus australis	NA	161	228
Remarkables	GH254	Sigaus australis	NA	161	228
Remarkables	GH258	Sigaus australis	NA	166	228
Remarkables	GH258	Sigaus australis	NA	166	228
Remarkables	GH311	Sigaus australis	251	166	216
Remarkables	GH311	Sigaus australis	271	166	228
Remarkables	SA351	Sigaus australis	NA	166	228
Remarkables	SA351	Sigaus australis	NA	166	228
Remarkables	GH255	Sigaus australis	243	166	218
Remarkables	GH255	Sigaus australis	243	166	239
Remarkables	GH269	Sigaus australis	261	170	223
Remarkables	GH269	Sigaus australis	261	170	228
Pisa Range	GH440	Sigaus australis	243	166	NA
Pisa Range	GH440	Sigaus australis	243	166	NA
Pisa Range	GH443	Sigaus australis	NA	166	228
Pisa Range	GH443	Sigaus australis	NA	187	228
Pisa Range	GH446	Sigaus australis	243	191	225
Pisa Range	GH446	Sigaus australis	243	191	228
Pisa Range	GH451	Sigaus australis	247	166	NA
Pisa Range	GH451	Sigaus australis	247	166	NA
Pisa Range	GH445	Sigaus australis	243	166	220
Pisa Range	GH445	Sigaus australis	245	187	220
Pisa Range	GH447	Sigaus australis	261	166	225
Pisa Range	GH447	Sigaus australis	280	166	237
Pisa Range	GH435	Sigaus australis	255	166	NA
Pisa Range	GH435	Sigaus australis	255	166	NA
Pisa Range	GH437	Sigaus australis	247	166	NA
Pisa Range	GH437	Sigaus australis	266	174	NA
Pisa Range	GH436	Sigaus australis	253	174	NA
Pisa Range	GH436	Sigaus australis	255	174	NA
Crawford Hills	GH248	Sigaus childi	257	NA	239
Crawford Hills	GH248	Sigaus childi	257	NA	239
Crawford Hills	GH249	Sigaus childi	255	NA	228
Crawford Hills	GH249	Sigaus childi	255	NA	239
Crawford Hills	SA208	Sigaus australis	269	166	228
Crawford Hills	SA208	Sigaus australis	269	166	239
Crawford Hills	GH250	Sigaus childi	NA	203	223
Crawford Hills	GH250	Sigaus childi	NA	203	228
Little valley	SA187	Sigaus australis	251	176	223
Little valley	SA187	Sigaus australis	263	176	225
Little valley	SA186	Sigaus australis	243	NA	216
Little valley	SA186	Sigaus australis	263	NA	232
Little valley	SA184	Sigaus australis	249	NA	223
Little valley	SA184	Sigaus australis	249	NA	234
Little valley	SA183	Sigaus australis	263	176	218
Little valley	SA183	Sigaus australis	263	187	239
Little Valley	SCH201	Sigaus childi	247	172	NA
Little Valley	SCH201	Sigaus childi	247	193	NA
Earnsleugh	SCH177	Sigaus childi	249	NA	232
Earnsleugh	SCH177	Sigaus childi	249	NA	232
Earnsleugh	SCH389	Sigaus childi	249	NA	232
Earnsleugh	SCH389	Sigaus childi	249	NA	242
Earnsleugh	SCH390	Sigaus childi	249	172	246
Earnsleugh	SCH390	Sigaus childi	253	172	246
Earnsleugh	SCH388	Sigaus childi	249	170	237
Earnsleugh	SCH388	Sigaus childi	247	170	237
Alexandra Airport	GH309	Sigaus australis	269	166	225
Alexandra Airport	GH309	Sigaus australis	269	166	225
Alexandra Airport	GH268	Sigaus australis	NA	176	228
Alexandra Airport	GH268	Sigaus australis	NA	176	239
Alexandra Airport	GH310	Sigaus australis	245	172	242
Alexandra Airport	GH310	Sigaus australis	266	172	242
Alexandra Airport	GH245	Sigaus australis	NA	168	244
Alexandra Airport	GH245	Sigaus australis	NA	168	244
Mt St Bathans	SA197	Sigaus australis	266	166	232
Mt St Bathans	SA197	Sigaus australis	271	166	237
Mt St Bathans	SA35	Sigaus australis	255	201	218
Mt St Bathans	SA35	Sigaus australis	266	201	248
Danseys Pass	SA57	Sigaus australis	245	166	NA
Danseys Pass	SA57	Sigaus australis	251	166	NA
Danseys Pass	SA67	Sigaus australis	241	170	248
Danseys Pass	SA67	Sigaus australis	241	170	248
Danseys Pass	SA70	Sigaus australis	277	168	225
Danseys Pass	SA70	Sigaus australis	291	168	246
Obelisk	SO100	Sigaus australis	249	166	225
Obelisk	SO100	Sigaus australis	249	166	258
Obelisk	SO99	Sigaus australis	251	168	NA
Obelisk	SO99	Sigaus australis	253	168	NA
Obelisk	SO95	Sigaus australis	251	168	216
Obelisk	SO95	Sigaus australis	251	168	216
Obelisk	SO106	Sigaus australis	271	168	223
Obelisk	SO106	Sigaus australis	271	168	228
Manor Burn	GH320	Sigaus childi	249	166	232
Manor Burn	GH320	Sigaus childi	266	166	232
Manor Burn	GH92	Sigaus childi	247	168	218
Manor Burn	GH92	Sigaus childi	247	193	218
Manor Burn	GH325	Sigaus childi	NA	168	237
Manor Burn	GH325	Sigaus childi	NA	168	237
Manor Burn	GH323	Sigaus childi	238	168	218
Manor Burn	GH323	Sigaus childi	255	174	242
Kakanui Ranges	SA13	Sigaus australis	257	196	NA
Kakanui Ranges	SA13	Sigaus australis	263	209	NA
Kakanui Ranges	GH78	Sigaus australis	261	193	216
Kakanui Ranges	GH78	Sigaus australis	271	193	216
Rock and Pillars	GH141	Sigaus australis	255	196	NA
Rock and Pillars	GH141	Sigaus australis	263	213	NA
Rock and Pillars	GH145	Sigaus australis	261	209	NA
Rock and Pillars	GH145	Sigaus australis	261	209	NA
Rock and Pillars	GH74	Sigaus australis	241	NA	218
Rock and Pillars	GH74	Sigaus australis	263	NA	237
Rock and Pillars	GH140	Sigaus australis	261	NA	218
Rock and Pillars	GH140	Sigaus australis	261	NA	244
Rock and Pillars	GH139	Sigaus australis	253	209	237
Rock and Pillars	GH139	Sigaus australis	266	209	246
Lindis	GH463	Sigaus australis	255	166	218
Lindis	GH463	Sigaus australis	255	174	218
Lindis	GH80	Sigaus australis	271	196	218
Lindis	GH80	Sigaus australis	271	199	218
Lindis	GH79	Sigaus australis	277	NA	220
Lindis	GH79	Sigaus australis	277	NA	220
Mount Sutton	SA274	Sigaus australis	266	203	NA
Mount Sutton	SA274	Sigaus australis	291	203	NA
Mount Sutton	SA291	Sigaus australis	291	NA	218
Mount Sutton	SA291	Sigaus australis	291	NA	228
Mount Sutton	SA292	Sigaus australis	291	168	218
Mount Sutton	SA292	Sigaus australis	291	168	225
Conical Hill	SA152	Sigaus australis	266	168	232
Conical Hill	SA152	Sigaus australis	266	178	232
Conical hill	SA12	Sigaus australis	266	180	220
Conical hill	SA12	Sigaus australis	266	180	237
Homer Tunnel	GH90	Sigaus australis	NA	180	220
Homer Tunnel	GH90	Sigaus australis	NA	180	220
Homer Tunnel	GH91	Sigaus australis	266	180	220
Homer Tunnel	GH91	Sigaus australis	266	180	220
Homer Tunnel	GH89	Sigaus australis	266	180	220
Homer Tunnel	GH89	Sigaus australis	266	180	258
Sealy Tarns Hermitage	SA277	Sigaus australis	255	180	214
Sealy Tarns Hermitage	SA277	Sigaus australis	277	193	218
Sealy Tarns Hermitage	SA288	Sigaus australis	255	180	214
Sealy Tarns Hermitage	SA288	Sigaus australis	255	193	218

## Sheet: MicrosatelltiesJustAlexandra
#Microsats are presented in a double line format (similar to STRUCTURE format)
Location	Code	Species	Locus1	Locus2	Locus3
Crawford Hills	GH248	Sigaus childi	257	NA	239
Crawford Hills	GH248	Sigaus childi	257	NA	239
Crawford Hills	GH249	Sigaus childi	255	NA	228
Crawford Hills	GH249	Sigaus childi	255	NA	239
Crawford Hills	SA208	Sigaus australis	269	166	228
Crawford Hills	SA208	Sigaus australis	269	166	239
Crawford Hills	GH250	Sigaus childi	NA	203	223
Crawford Hills	GH250	Sigaus childi	NA	203	228
Little valley	SA187	Sigaus australis	251	176	223
Little valley	SA187	Sigaus australis	263	176	225
Little valley	SA186	Sigaus australis	243	NA	216
Little valley	SA186	Sigaus australis	263	NA	232
Little valley	SA184	Sigaus australis	249	NA	223
Little valley	SA184	Sigaus australis	249	NA	234
Little valley	SA183	Sigaus australis	263	176	218
Little valley	SA183	Sigaus australis	263	187	239
Little Valley	SCH201	Sigaus childi	247	172	NA
Little Valley	SCH201	Sigaus childi	247	193	NA
Earnsleugh	SCH177	Sigaus childi	249	NA	232
Earnsleugh	SCH177	Sigaus childi	249	NA	232
Earnsleugh	SCH389	Sigaus childi	249	NA	232
Earnsleugh	SCH389	Sigaus childi	249	NA	242
Earnsleugh	SCH390	Sigaus childi	249	172	246
Earnsleugh	SCH390	Sigaus childi	253	172	246
Earnsleugh	SCH388	Sigaus childi	249	170	237
Earnsleugh	SCH388	Sigaus childi	247	170	237
Alexandra Airport	GH309	Sigaus australis	269	166	225
Alexandra Airport	GH309	Sigaus australis	269	166	225
Alexandra Airport	GH268	Sigaus australis	NA	176	228
Alexandra Airport	GH268	Sigaus australis	NA	176	239
Alexandra Airport	GH310	Sigaus australis	245	172	242
Alexandra Airport	GH310	Sigaus australis	266	172	242
Alexandra Airport	GH245	Sigaus australis	NA	168	244
Alexandra Airport	GH245	Sigaus australis	NA	168	244
Manor Burn	GH320	Sigaus childi	249	166	232
Manor Burn	GH320	Sigaus childi	266	166	232
Manor Burn	GH92	Sigaus childi	247	168	218
Manor Burn	GH92	Sigaus childi	247	193	218
Manor Burn	GH325	Sigaus childi	NA	168	237
Manor Burn	GH325	Sigaus childi	NA	168	237
Manor Burn	GH323	Sigaus childi	238	168	218
Manor Burn	GH323	Sigaus childi	255	174	242

## Sheet: SNPused
#SNPS are presented in a double line format (similar to STRUCTURE format)
RadTag	Population	Species	Code	Location	SNP_1	SNP_2	SNP_3	SNP_4	SNP_5	SNP_6	SNP_7	SNP_8	SNP_9	SNP_10	SNP_11	SNP_12	SNP_13	SNP_14	SNP_15	SNP_16	SNP_17	SNP_18	SNP_19	SNP_20	SNP_21	SNP_22	SNP_23	SNP_24	SNP_25	SNP_26	SNP_27	SNP_28	SNP_29	SNP_30	SNP_31	SNP_32	SNP_33	SNP_34	SNP_35	SNP_36	SNP_37	SNP_38	SNP_39	SNP_40	SNP_41	SNP_42	SNP_43	SNP_44	SNP_45
s_AACCA	1	Sigaus childi	GH93	Earnscleugh	2	2	3	1	2	2	1	3	2	1	2	3	2	2	2	1	3	3	2	1	3	2	2	3	3	3	1	3	2	4	2	2	3	1	NA	NA	3	4	3	2	1	3	1	1	1
s_AACCA	1	Sigaus childi	GH93	Earnscleugh	4	2	3	3	4	2	1	3	4	2	2	3	4	4	4	1	4	3	2	1	3	2	2	4	4	3	2	3	2	4	4	2	3	1	NA	NA	3	4	3	2	1	4	1	2	3
s_AATTA	1	Sigaus childi	SCH188	Little Valley Rd	2	2	3	1	4	2	1	3	2	1	2	3	2	NA	2	1	4	3	NA	1	3	NA	2	4	3	3	1	3	NA	NA	2	2	3	NA	3	3	NA	4	NA	2	NA	3	1	NA	NA
s_AATTA	1	Sigaus childi	SCH188	Little Valley Rd	4	2	3	3	4	4	1	3	4	2	2	3	4	NA	2	1	4	3	NA	1	3	NA	4	4	4	3	2	3	NA	NA	4	4	3	NA	3	3	NA	4	NA	2	NA	4	1	NA	NA
s_ACGGT	1	Sigaus childi	GH98	Graveyard Gully	2	NA	1	1	4	2	1	3	2	1	NA	3	2	2	2	1	NA	3	2	1	NA	NA	NA	4	3	3	NA	3	2	1	2	NA	3	1	3	3	NA	NA	3	2	1	3	1	NA	3
s_ACGGT	1	Sigaus childi	GH98	Graveyard Gully	4	NA	3	3	4	4	1	3	2	2	NA	3	4	4	2	3	NA	3	3	1	NA	NA	NA	4	4	3	NA	3	4	4	4	NA	3	1	3	3	NA	NA	3	2	2	4	1	NA	3
s_ACTTC	1	Sigaus childi	GH327	Earnscleugh	2	NA	NA	NA	4	NA	1	3	2	1	NA	1	2	NA	NA	NA	NA	3	2	1	NA	2	2	NA	4	NA	NA	3	2	NA	NA	NA	1	NA	3	3	3	4	3	2	1	3	3	1	3
s_ACTTC	1	Sigaus childi	GH327	Earnscleugh	4	NA	NA	NA	4	NA	3	3	2	2	NA	3	4	NA	NA	NA	NA	3	2	2	NA	2	2	NA	4	NA	NA	3	2	NA	NA	NA	3	NA	3	3	3	4	3	2	1	4	3	2	3
s_CGATC	1	Sigaus childi	GH323	Mannorburn	2	2	NA	1	4	NA	NA	3	NA	1	2	3	NA	2	2	NA	4	3	3	1	1	2	2	NA	4	3	NA	3	2	NA	2	2	NA	1	3	NA	NA	2	NA	NA	NA	3	1	1	NA
s_CGATC	1	Sigaus childi	GH323	Mannorburn	4	2	NA	3	4	NA	NA	3	NA	2	2	3	NA	4	4	NA	4	3	3	2	1	2	2	NA	4	3	NA	3	2	NA	4	4	NA	1	3	NA	NA	4	NA	NA	NA	4	1	2	NA
s_CTTGG	1	Sigaus childi	SCH389	Earnscleugh	2	NA	3	1	4	2	1	3	NA	1	2	3	NA	2	2	1	4	3	2	1	NA	2	2	3	3	3	1	3	NA	1	4	NA	3	1	3	NA	3	4	3	2	1	3	1	NA	3
s_CTTGG	1	Sigaus childi	SCH389	Earnscleugh	4	NA	3	3	4	4	3	3	NA	2	2	3	NA	4	2	3	4	3	3	2	NA	2	2	4	4	3	2	3	NA	4	4	NA	3	1	3	NA	3	4	3	2	1	4	1	NA	3
s_GACAC	1	Sigaus childi	GH118	Graveyard Gully	NA	2	NA	NA	2	NA	NA	3	2	1	NA	NA	NA	NA	2	NA	4	3	3	NA	1	NA	NA	NA	NA	3	1	3	NA	1	NA	2	NA	NA	NA	NA	NA	4	NA	NA	NA	NA	NA	NA	NA
s_GACAC	1	Sigaus childi	GH118	Graveyard Gully	NA	2	NA	NA	2	NA	NA	3	2	2	NA	NA	NA	NA	4	NA	4	3	3	NA	1	NA	NA	NA	NA	3	2	3	NA	4	NA	4	NA	NA	NA	NA	NA	4	NA	NA	NA	NA	NA	NA	NA
s_GCATG	1	Sigaus childi	SCH182	Little Valley Rd	NA	2	NA	1	4	2	NA	3	NA	1	NA	NA	4	2	2	NA	4	3	NA	1	1	NA	2	NA	NA	3	1	1	NA	NA	2	2	NA	1	3	NA	NA	4	NA	NA	NA	4	1	NA	NA
s_GCATG	1	Sigaus childi	SCH182	Little Valley Rd	NA	2	NA	3	4	4	NA	3	NA	2	NA	NA	4	4	2	NA	4	3	NA	1	1	NA	2	NA	NA	3	2	3	NA	NA	4	4	NA	4	3	NA	NA	4	NA	NA	NA	4	1	NA	NA
s_TAGTA	1	Sigaus childi	GH92	Mannorburn	2	NA	3	NA	4	2	1	NA	NA	1	NA	NA	2	NA	NA	1	NA	3	NA	1	1	2	2	3	3	3	1	3	2	4	2	NA	3	1	3	2	1	4	2	2	1	3	1	NA	3
s_TAGTA	1	Sigaus childi	GH92	Mannorburn	4	NA	3	NA	4	4	1	NA	NA	2	NA	NA	4	NA	NA	3	NA	3	NA	1	1	3	2	4	4	3	2	3	2	4	4	NA	3	1	3	3	3	4	3	2	1	4	1	NA	3
s_ATGAG	2	Sigaus australis	GH245	Alexandra Airport	2	NA	1	1	2	2	1	3	4	1	2	NA	4	2	2	1	4	NA	3	1	1	2	2	3	4	3	NA	3	2	4	4	2	NA	1	3	NA	1	4	3	2	1	3	1	1	3
s_ATGAG	2	Sigaus australis	GH245	Alexandra Airport	4	NA	3	3	2	4	1	3	4	2	2	NA	4	4	4	1	4	NA	3	1	3	2	4	4	4	3	NA	3	2	4	4	2	NA	1	3	NA	3	4	3	2	1	4	1	2	3
s_CATAT	2	Sigaus australis	GH309	Alexandra Airport	NA	2	NA	NA	2	NA	NA	NA	2	NA	2	3	4	2	NA	NA	NA	3	3	NA	1	2	NA	NA	3	1	1	3	NA	NA	NA	2	NA	1	3	NA	1	4	NA	2	NA	NA	1	1	3
s_CATAT	2	Sigaus australis	GH309	Alexandra Airport	NA	4	NA	NA	2	NA	NA	NA	2	NA	2	3	4	4	NA	NA	NA	3	3	NA	1	2	NA	NA	4	3	2	3	NA	NA	NA	4	NA	1	3	NA	3	4	NA	2	NA	NA	3	2	3
s_GCTGA	2	Sigaus australis	SA385	Conroys Dam	2	NA	1	1	NA	2	1	1	2	1	2	3	2	2	2	1	4	3	NA	1	1	2	2	4	3	3	1	3	2	4	NA	2	3	NA	3	2	3	NA	3	NA	1	3	NA	1	3
s_GCTGA	2	Sigaus australis	SA385	Conroys Dam	4	NA	3	3	NA	4	1	3	2	2	2	3	4	4	4	1	4	3	NA	1	1	2	2	4	4	3	2	3	2	4	NA	4	3	NA	3	3	3	NA	3	NA	1	4	NA	2	3
s_GGATA	2	Sigaus australis	GH246	Alexandra Airport	2	NA	3	1	NA	2	1	1	4	1	NA	3	4	2	2	1	4	3	NA	1	NA	2	2	3	NA	3	1	3	2	NA	2	NA	1	1	1	3	3	4	3	2	1	3	1	1	3
s_GGATA	2	Sigaus australis	GH246	Alexandra Airport	4	NA	3	3	NA	4	3	3	4	2	NA	3	4	4	4	1	4	3	NA	1	NA	2	2	4	NA	3	2	3	2	NA	4	NA	3	1	3	3	3	4	3	2	1	4	1	2	3
s_TCACG	2	Sigaus australis	SA386	Conroys Dam	2	2	1	1	NA	2	1	3	2	1	2	3	4	NA	2	1	4	3	2	1	NA	2	2	3	NA	3	2	3	2	1	2	2	3	1	3	2	3	4	3	2	1	3	1	1	NA
s_TCACG	2	Sigaus australis	SA386	Conroys Dam	4	2	3	3	NA	4	3	3	4	2	2	3	4	NA	4	1	4	3	3	1	NA	2	2	4	NA	3	2	3	2	4	4	4	3	1	3	3	3	4	3	2	1	4	1	2	NA
s_TCCGG	2	Sigaus australis	GH268	Alexandra Airport	2	2	3	1	2	2	1	3	4	1	2	3	2	2	2	NA	4	3	3	NA	1	2	2	3	4	NA	1	3	2	1	2	2	3	NA	3	3	1	4	3	2	NA	3	1	1	3
s_TCCGG	2	Sigaus australis	GH268	Alexandra Airport	4	2	3	3	2	4	3	3	4	2	2	3	4	4	4	NA	4	4	3	NA	3	2	2	4	4	NA	2	3	2	4	4	4	3	NA	3	3	3	4	3	4	NA	4	1	2	3
s_TCGAT	2	Sigaus australis	GH244	Alexandra Airport	NA	2	NA	1	2	2	NA	NA	2	1	NA	NA	4	2	NA	1	4	NA	3	1	1	NA	2	NA	NA	NA	NA	3	NA	NA	NA	2	3	NA	NA	NA	3	4	NA	NA	1	NA	1	NA	3
s_TCGAT	2	Sigaus australis	GH244	Alexandra Airport	NA	2	NA	3	4	4	NA	NA	2	2	NA	NA	4	4	NA	1	4	NA	3	1	1	NA	2	NA	NA	NA	NA	3	NA	NA	NA	4	3	NA	NA	NA	3	4	NA	NA	2	NA	1	NA	3
s_TGGAA	2	Sigaus australis	GH312	Conroys Dam	NA	2	NA	NA	2	NA	NA	NA	NA	NA	NA	NA	NA	NA	NA	NA	4	NA	NA	NA	1	NA	NA	NA	NA	3	NA	NA	NA	NA	NA	NA	NA	NA	NA	NA	NA	4	NA	NA	NA	NA	NA	NA	NA
s_TGGAA	2	Sigaus australis	GH312	Conroys Dam	NA	2	NA	NA	2	NA	NA	NA	NA	NA	NA	NA	NA	NA	NA	NA	4	NA	NA	NA	1	NA	NA	NA	NA	3	NA	NA	NA	NA	NA	NA	NA	NA	NA	NA	NA	4	NA	NA	NA	NA	NA	NA	NA
[truncated: 29 more columns]
